# Supplementary material for: AURKAIP1 actuates tumor progression through stabilizing DDX5 in triple negative breast cancer
Source: Cell Death Dis. 2023 Dec 1;14(12):790. doi: 10.1038/s41419-023-06115-1 (PMC10692340; doi:10.1038/s41419-023-06115-1)
Supplement: Supplementary file 2 — Suplementary Table 1 [file 41419_2023_6115_MOESM2_ESM.xlsx]

## Sheet: DEGs
Supplementary Table 1：The summary of DEGs from bioinformatics analysis result.
GSE38959			GSE45827			GSE65194
ID	adj.P.Val	Gene.symbol	ID	adj.P.Val	Gene.symbol	ID	adj.P.Val	Gene.symbol	ID	adj.P.Val	Gene.symbol
45199	0.0225	CAV1	224061_at	9.89e-32	INMT	224061_at	3.25e-40	INMT	209792_s_at	0.0126	KLK10
45183	0.000424	C1orf226	211565_at	9.89e-32	SH3GL3	211565_at	4.15e-40	SH3GL3	212531_at	0.0126	LCN2
45181	0.0278	SSPN	236359_at	1.38e-30	SCN4B	236359_at	1.27e-37	SCN4B	1554008_at	0.0127	OSMR
45180	0.00104	KCNMA1	220232_at	1.82e-30	SCD5	220232_at	5.28e-36	SCD5	218218_at	0.0127	APPL2
45168	0.0398	HLF	206093_x_at	2.95e-30	TNXB///TNXA	216333_x_at	7.61e-36	TNXB///TNXA	206999_at	0.0127	IL12RB2
45156	2.18e-08	CCL28	213451_x_at	4.45e-30	TNXB///TNXA	206093_x_at	9.4e-36	TNXB///TNXA	220432_s_at	0.0127	CYP39A1
45107	4.1e-05	SLC26A3	216333_x_at	5.63e-30	TNXB///TNXA	228618_at	4.54e-35	PEAR1	1555852_at	0.0128	PSMB8-AS1
45023	0.000519	C4orf32	204754_at	2.33e-28	HLF	227106_at	7.15e-35	TMEM198B	210073_at	0.0129	ST8SIA1
45012	0.00168	XKR6	210051_at	2.41e-28	RAPGEF3	204754_at	8.57e-35	HLF	213160_at	0.0129	DOCK2
44980	0.00939	DDX50	229839_at	4.38e-28	SCARA5	213451_x_at	8.57e-35	TNXB///TNXA	207677_s_at	0.0132	NCF4
44832	0.0423	EPB41L4A	228618_at	4.66e-28	PEAR1	229177_at	3.58e-34	C16orf89	230416_at	0.0133	PDZD8
44818	0.0489	FAM216A	226303_at	4.71e-28	PGM5	226303_at	3.71e-34	PGM5	222877_at	0.0133	NRP2
44805	0.0231	TGFBR2	221928_at	1.84e-27	ACACB	213715_s_at	5.08e-34	KANK3	212489_at	0.0133	COL5A1
44719	1.17e-06	NRG1	206742_at	3.56e-27	PIR-FIGF///FIGF	243689_s_at	1.05e-33	FRG1BP	232567_at	0.0133	PRR5
44693	0.00026	PDE1C	229177_at	6.05e-27	C16orf89	221928_at	1.78e-33	ACACB	204720_s_at	0.0136	DNAJC6
44676	0.00388	GSTM3	243689_s_at	6.15e-27	FRG1BP	229839_at	1.75e-32	SCARA5	218543_s_at	0.0136	PARP12
44585	0.0147	KLHL29	227106_at	9.45e-27	TMEM198B	210051_at	2.71e-32	RAPGEF3	203917_at	0.0137	CXADR
44568	0.00567	MAATS1	213715_s_at	1.92e-26	KANK3	206742_at	4.91e-32	PIR-FIGF///FIGF	243189_at	0.0137	NRF1
44524	0.0284	KIZ	43427_at	2.97e-26	ACACB	237737_at	6.3e-32	ANKRD20A12P	203896_s_at	0.0138	PLCB4
44499	5.28e-05	CORO2B	224159_x_at	4.67e-26	TRIM4	236325_at	5.94e-31	CEP126	230175_s_at	0.0138	DCBLD2
44486	6.89e-05	LOC107133515	49452_at	1.22e-25	ACACB	224159_x_at	8.29e-31	TRIM4	227276_at	0.0138	PLXDC2
44469	0.0321	CAPS2	227419_x_at	1.9e-25	PLAC9	224012_at	1.41e-30	ANKRD20A4	222764_at	0.0138	ASRGL1
44406	0.00257	CA12	237737_at	1.9e-25	LOC101927345///LOC101060632///LOC101059949///ANKRD20A12P	242731_x_at	2.35e-30	BMPR1A	223779_at	0.014	AFAP1-AS1
44359	0.00511	GIGYF2	204134_at	2.89e-25	PDE2A	216153_x_at	2.35e-30	RECK	239798_at	0.014	PDK1
44345	0.0227	MTERF1	205384_at	4.64e-25	FXYD1	205883_at	2.42e-30	ZBTB16	229541_at	0.014	HMBOX1
44325	3.26e-05	AK5	224012_at	1.32e-24	ANKRD20A4///ANKRD20A2///ANKRD20A3///ANKRD20A1	43427_at	2.62e-30	ACACB	229546_at	0.0141	FAM84A
44323	0.0214	TMEM26	216153_x_at	1.92e-24	RECK	205507_at	3.27e-30	ARHGEF15	227337_at	0.0142	ANKRD37
44319	0.028	EIF5	65718_at	2.6e-24	ADGRA2	205384_at	9.42e-30	FXYD1	1555355_a_at	0.0142	ETS1
44307	0.0494	POF1B	210794_s_at	3.48e-24	MEG3	211673_s_at	1.37e-29	MOCS1	218000_s_at	0.0147	PHLDA1
44297	0.0112	CXorf23	205883_at	4.89e-24	ZBTB16	204134_at	1.58e-29	PDE2A	224279_s_at	0.0147	CABYR
44235	0.0136	AR	213661_at	6.17e-24	PAMR1	65718_at	2.38e-29	ADGRA2	220675_s_at	0.0149	PNPLA3
44176	0.00178	TFAP2B	208609_s_at	7.29e-24	TNXB///TNXA	227419_x_at	3.69e-29	PLAC9	211881_x_at	0.0151	IGLJ3
44121	0.000339	CFAP70	206323_x_at	2.61e-23	OPHN1	49452_at	6.66e-29	ACACB	209795_at	0.0152	CD69
44093	0.00221	DYNC2H1	238701_x_at	3.74e-23	COLCA1	208609_s_at	7.98e-29	TNXB///TNXA	234306_s_at	0.0152	SLAMF7
44085	0.0159	RGS12	205507_at	5.48e-23	ARHGEF15	213661_at	1.91e-28	PAMR1	239761_at	0.0152	GCNT1
44051	0.0483	ADCY1	220765_s_at	5.48e-23	LIMS2	220725_x_at	2.22e-28	DNAH3	216899_s_at	0.0154	SKAP2
43961	0.000387	RASSF6	211673_s_at	6.6e-23	MOCS1	206323_x_at	2.67e-28	OPHN1	220234_at	0.0154	CA8
43937	0.00985	SREK1	220725_x_at	6.92e-23	DNAH3	238701_x_at	3.12e-28	COLCA1	236471_at	0.0155	NFE2L3
43891	0.000109	WIF1	236325_at	7.48e-23	CEP126	210794_s_at	9.93e-28	MEG3	201149_s_at	0.0156	TIMP3
43873	0.0134	FAM126A	235849_at	1.32e-22	SCARA5	203996_s_at	1.69e-27	C21orf2	1554240_a_at	0.0157	ITGAL
43814	0.00818	CCNG2	231031_at	2.42e-22	FGF7P3	1556364_at	2.08e-27	ADAMTS9-AS2	206510_at	0.0158	SIX2
43811	0.00388	PLGLB1	243481_at	2.54e-22	RHOJ	238062_at	3.31e-27	GPIHBP1	208436_s_at	0.0158	IRF7
43741	0.00971	IGF1R	205730_s_at	2.72e-22	ABLIM3	204482_at	1.33e-26	CLDN5	206917_at	0.0158	GNA13
43738	0.00748	PGPEP1	204482_at	2.92e-22	CLDN5	206262_at	2.39e-26	ADH1C	226311_at	0.0159	ADAMTS2
43683	0.0149	ZNF91	203996_s_at	2.92e-22	C21orf2	205730_s_at	3.19e-26	ABLIM3	216252_x_at	0.0159	FAS
43661	0.00044	HBB	1556364_at	3.06e-22	ADAMTS9-AS2	243481_at	3.31e-26	RHOJ	212093_s_at	0.016	MTUS1
43646	0.00746	SPATA18	230417_at	5.19e-22	GALNT16	235849_at	3.52e-26	SCARA5	203639_s_at	0.016	FGFR2
43631	0.0163	CFTR	228519_x_at	9.19e-22	CIRBP	230417_at	4.4e-26	GALNT16	208180_s_at	0.016	HIST1H4H
43585	8.31e-06	LRIG1	203766_s_at	9.87e-22	LMOD1	232570_s_at	6.23e-26	ADAM33	231202_at	0.016	ALDH1L2
43576	0.00017	CD200	238062_at	1.46e-21	GPIHBP1	235561_at	8.34e-26	TXNL1	207655_s_at	0.0161	BLNK
43560	0.00174	KIT	205878_at	4.41e-21	POU6F1	228519_x_at	1.67e-25	CIRBP	222846_at	0.0162	RAB8B
43547	2.96e-06	KIAA1456	235561_at	4.53e-21	TXNL1	235867_at	1.74e-25	GSTM3	225626_at	0.0163	PAG1
43500	0.0239	CHDH	200810_s_at	4.83e-21	CIRBP	231031_at	3.05e-25	FGF7P3	217551_at	0.0165	OR7E14P
43490	0.00447	LINC00216	236262_at	5.9e-21	MMRN2	231773_at	3.42e-25	ANGPTL1	226817_at	0.0165	DSC2
43487	0.0015	CRYBA1	242731_x_at	6.38e-21	BMPR1A	220765_s_at	3.65e-25	LIMS2	205990_s_at	0.0165	WNT5A
43451	0.00248	KIAA1324	238577_s_at	1.11e-20	TSHZ2	238036_at	3.75e-25	SHE	211965_at	0.0166	ZFP36L1
43445	0.00425	GGTA1P	206262_at	1.16e-20	ADH1C	236262_at	7.8e-25	MMRN2	217236_x_at	0.0166	IGHV4-31
43354	0.000166	PRKD1	230418_s_at	1.66e-20	GALNT16	200810_s_at	8.11e-25	CIRBP	204890_s_at	0.0167	LCK
43275	0.0157	TNXB	226755_at	1.77e-20	MIR205HG	205878_at	1.36e-24	POU6F1	204678_s_at	0.0167	KCNK1
43208	0.00335	MSANTD2	213350_at	1.98e-20	RPS11	206438_x_at	1.51e-24	TCTN2	203293_s_at	0.0168	LMAN1
43190	0.00584	DPY19L2P4	212134_at	3.25e-20	MIR6716///PHLDB1	230353_at	1.53e-24	MIR497HG///MIR497	206026_s_at	0.0168	TNFAIP6
43171	0.00783	IGF1	222717_at	3.4e-20	SDPR	223600_s_at	6.4e-24	KIAA1683	221912_s_at	0.0169	CCDC28B
43121	7.35e-07	FGF14	235867_at	4.54e-20	GSTM3	203812_at	7.26e-24	SLIT3	1568765_at	0.017	SERPINE1
43081	2.23e-06	MYH11	231773_at	4.79e-20	ANGPTL1	48031_r_at	8.09e-24	FAXDC2	228584_at	0.0176	SGCB
43058	0.000133	TPTE	232570_s_at	5.44e-20	ADAM33	222717_at	9.29e-24	SDPR	223654_s_at	0.0176	CELF4
43050	0.00118	RAB27B	226028_at	5.74e-20	ROBO4	226755_at	1.15e-23	MIR205HG	203354_s_at	0.0177	PSD3
43039	0.00644	PLIN1	203812_at	6.53e-20	SLIT3	213350_at	1.22e-23	RPS11	202936_s_at	0.0178	SOX9
43005	0.0204	ACVR2A	1562527_at	6.8e-20	LOC441666	220061_at	1.49e-23	ACSM5	235961_at	0.0178	GPR161
42981	0.000143	LIFR	48031_r_at	9.99e-20	FAXDC2	229172_at	1.53e-23	HSPA12B	228906_at	0.0178	TET1
42901	0.000185	TECPR2	206438_x_at	1.08e-19	TCTN2	222521_x_at	2.11e-23	NDUFC2	224342_x_at	0.0179	BMS1P20
42894	0.0155	C6orf10	229172_at	1.27e-19	HSPA12B	1566145_s_at	2.38e-23	LOC101930100	229674_at	0.0179	SERTAD4
42829	0.00134	KIT	230800_at	1.91e-19	ADCY4	212134_at	4.1e-23	MIR6716///PHLDB1	209685_s_at	0.0179	PRKCB
42804	0.048	POTEE	203851_at	2.03e-19	IGFBP6	1562527_at	6.17e-23	LOC441666	207717_s_at	0.018	PKP2
42646	0.00148	ANKRD42	1556427_s_at	2.44e-19	LRRN4CL	205604_at	6.9e-23	HOXD9	233091_at	0.018	ATAD3B
42632	0.0233	PRPH2	227929_at	3.36e-19	LIN7A	232136_s_at	9.53e-23	CTTNBP2	235733_at	0.0181	GXYLT2
42592	0.000776	TBRG1	205200_at	5.58e-19	EXOSC7///CLEC3B	227929_at	1.02e-22	LIN7A	205926_at	0.0183	IL27RA
42528	0.00187	PDGFD	204294_at	5.63e-19	AMT	206509_at	1.46e-22	PIP	1553672_at	0.0183	ENAH
42493	0.0477	MPV17L	228718_at	6.05e-19	ZNF44	206243_at	1.56e-22	TIMP4	232282_at	0.0184	WNK3
42379	0.000598	GSTM1	202112_at	6.62e-19	VWF	228718_at	1.79e-22	ZNF44	215176_x_at	0.0184	IGK///IGKC
42318	1.56e-08	PDK4	235956_at	8.92e-19	CEP126	210432_s_at	1.88e-22	SCN3A	217258_x_at	0.0185	IGLV1-44
42297	0.00251	RPAIN	229985_at	9.14e-19	BTNL9	235956_at	1.98e-22	CEP126	209631_s_at	0.0186	SEL1L2///GPR37
42261	0.00798	CYP2B6	1570255_s_at	9.36e-19	ANKRD20A12P///ANKRD20A8P///ANKRD20A4///ANKRD20A2///ANKRD20A3///ANKRD20A5P///ANKRD20A1	226028_at	2.74e-22	ROBO4	217478_s_at	0.0186	HLA-DMA
42253	9.47e-05	KIAA1217	206243_at	9.98e-19	TIMP4	230418_s_at	3.22e-22	GALNT16	226246_at	0.0188	KCTD1
42249	0.0342	ZC3H7B	223600_s_at	1.11e-18	KIAA1683	203766_s_at	3.27e-22	LMOD1	211488_s_at	0.0188	ITGB8
42235	1.72e-05	RBMS3	220061_at	1.12e-18	ACSM5	230800_at	3.65e-22	ADCY4	201313_at	0.0189	ENO2
42227	0.00135	MT1JP	237040_at	1.18e-18	CWF19L2	202366_at	3.7e-22	ACADS	232000_at	0.019	TTC39B
42200	0.0106	IFT88	222521_x_at	1.29e-18	NDUFC2-KCTD14///NDUFC2	204294_at	5.87e-22	AMT	211506_s_at	0.019	CXCL8
42186	0.0157	TXNIP	216331_at	1.58e-18	ITGA7	213706_at	5.89e-22	GPD1	219036_at	0.0192	CEP70
42172	0.0101	RSPH1	205392_s_at	1.66e-18	CCL15-CCL14///CCL14	209057_x_at	6.85e-22	CDC5L	230876_at	0.0193	ZNF883
42094	0.00708	ANKRD20A2	206509_at	1.75e-18	PIP	229985_at	7.57e-22	BTNL9	204197_s_at	0.0195	RUNX3
42010	0.0132	WHAMMP3	213706_at	2.29e-18	GPD1	206209_s_at	7.77e-22	CA4	209030_s_at	0.0196	CADM1
42003	5.17e-05	CCDC158	204442_x_at	2.36e-18	LTBP4	203851_at	8.38e-22	IGFBP6	210519_s_at	0.0197	NQO1
41953	0.00146	KCNMB1	233868_x_at	2.6e-18	ADAM33	229308_at	9.12e-22	ANKRD29	213915_at	0.0197	NKG7
41911	0.00862	IGF1R	228409_at	2.65e-18	PLIN4	205611_at	9.33e-22	TNFSF12	204860_s_at	0.0198	NAIP
41837	0.037	FBXO9	227780_s_at	2.73e-18	ECSCR	239523_at	1.11e-21	TUSC5	208084_at	0.0198	ITGB6
41812	7.4e-06	DCDC2	228528_at	2.93e-18	MIR29C///MIR29B2	205752_s_at	1.35e-21	GSTM5	204595_s_at	0.0199	STC1
41811	0.000525	XKR6	229844_at	4.12e-18	FOXP1	1556427_s_at	1.46e-21	LRRN4CL	203256_at	0.0199	CDH3
41802	0.000539	TCEAL7	1569608_x_at	4.79e-18	LOC105379426	204277_s_at	1.49e-21	TK2	228381_at	0.02	ATF7IP2
41738	0.00608	DZANK1	1566145_s_at	4.8e-18	LOC101930100///LOC101928669///LOC644450	233868_x_at	1.5e-21	ADAM33	227514_at	0.0205	ITPRIPL2
41679	0.000229	LINC01366	201591_s_at	5.08e-18	NISCH	228528_at	1.85e-21	MIR29C///MIR29B2	206634_at	0.0206	SIX3
41597	0.00819	SBSPON	232166_at	5.49e-18	CEP126	230922_x_at	2e-21	FUNDC2	235148_at	0.0207	KRTCAP3
41542	0.0234	SYT17	219689_at	5.77e-18	SEMA3G	232166_at	2.52e-21	CEP126	233176_at	0.0213	LOC100507642
41539	0.0317	FBP1	209057_x_at	5.84e-18	CDC5L	1552509_a_at	2.88e-21	CD300LG	204934_s_at	0.0213	HPN
41513	0.00477	NAV2	227779_at	5.86e-18	ECSCR	1570255_s_at	3.63e-21	ANKRD20A12P	217996_at	0.0214	PHLDA1
41500	2.75e-05	ZNF501	210432_s_at	6.68e-18	SCN3A	229227_at	3.82e-21	DICER1-AS1	203626_s_at	0.0214	SKP2
41481	0.000135	HOXA3	229127_at	6.79e-18	JAM2	222862_s_at	3.98e-21	AK5	203158_s_at	0.0214	GLS
41458	0.00652	KRT15	202366_at	7.9e-18	ACADS	228770_at	4.83e-21	GPR146	209790_s_at	0.0216	CASP6
41381	0.00376	SLC14A1	228339_at	8.11e-18	ECSCR	228409_at	6.99e-21	PLIN4	209925_at	0.0216	OCLN
41370	0.000592	FGF1	32625_at	8.8e-18	NPR1	204442_x_at	7.32e-21	LTBP4	1554597_at	0.0216	LIG3
41322	0.00147	CAV3	207175_at	1e-17	ADIPOQ	206799_at	8.72e-21	SCGB1D2	203236_s_at	0.0217	LGALS9
41319	0.000966	HBA2	205604_at	1.02e-17	HOXD9	202112_at	9.16e-21	VWF	234884_x_at	0.0217	CKAP2
41271	0.000555	HBB	203380_x_at	1.19e-17	SRSF5	212972_x_at	9.33e-21	APBB2	232183_at	0.0218	SERAC1
41241	0.0156	SOCS2	230790_x_at	1.29e-17	FOXN3	32625_at	9.66e-21	NPR1	224365_s_at	0.0219	TIGD7
41234	0.00134	ABCB1	204277_s_at	1.32e-17	TK2	1552770_s_at	1.15e-20	ZNF563	220445_s_at	0.0221	CSAG2
41192	0.00151	DCLK1	227530_at	1.32e-17	AKAP12	201591_s_at	1.23e-20	NISCH	205786_s_at	0.0222	ITGAM
41190	0.0418	CADPS2	206799_at	1.64e-17	SCGB1D2	1569608_x_at	1.56e-20	LOC105379426	216430_x_at	0.0225	IGLV1-44
41184	0.0265	NT5DC1	244521_at	2e-17	TSHZ2	226358_at	1.82e-20	APH1B	1557078_at	0.0226	SLFN5
41131	0.0117	CC2D2A	206209_s_at	2.02e-17	CA4	238577_s_at	1.85e-20	TSHZ2	224828_at	0.0227	CPEB4
41111	0.00532	SLC25A30	226523_at	2.08e-17	TAGLN	230595_at	1.9e-20	PGM5-AS1	201601_x_at	0.0229	IFITM2
41098	0.000468	CRIM1	200696_s_at	2.14e-17	GSN	235510_at	2.22e-20	USHBP1	204529_s_at	0.023	TOX
41068	0.0266	FBXO32	228548_at	2.14e-17	RAP1A	227780_s_at	2.26e-20	ECSCR	228531_at	0.0231	SAMD9
41063	0.0401	C9orf84	239523_at	2.23e-17	TUSC5	218872_at	2.48e-20	TESC	220459_at	0.0231	MCM3AP-AS1
41010	0.028	PEG3	228434_at	2.38e-17	BTNL9	228339_at	2.5e-20	ECSCR	1566764_at	0.0232	MACC1
41002	0.00593	C4orf32	229308_at	2.43e-17	ANKRD29	230790_x_at	2.67e-20	FOXN3	205495_s_at	0.0233	GNLY
40963	0.00467	CYP4F11	210958_s_at	3.13e-17	MAST4	228593_at	2.95e-20	MTMR9LP	218729_at	0.0234	LXN
40952	0.000116	CIRBP	205752_s_at	3.16e-17	GSTM5	203380_x_at	3.27e-20	SRSF5	216235_s_at	0.024	EDNRA
2012-02-11	1.93e-06	GRPR	40093_at	3.57e-17	BCAM	228383_at	3.3e-20	PNPLA7	223533_at	0.0241	LRRC8C
40914	0.0128	KIAA0556	228593_at	3.67e-17	MTMR9LP	203296_s_at	3.61e-20	ATP1A2	204733_at	0.0243	KLK6
40884	4.27e-06	NRG1	1552509_a_at	4.61e-17	CD300LG	1557866_at	3.99e-20	CFAP157	208814_at	0.0244	HSPA4
40868	0.0276	LOC440570	1560391_at	4.63e-17	PIGL	228692_at	4.39e-20	PREX2	215078_at	0.0244	SOD2
40856	0.000182	PTN	226950_at	4.68e-17	ACVRL1	205200_at	4.49e-20	EXOSC7///CLEC3B	206558_at	0.0248	SIM2
40798	0.0409	PPFIA2	237339_at	4.76e-17	LINC00993	229127_at	4.98e-20	JAM2	1559827_at	0.025	LINC00960
40794	0.000108	PGR	232136_s_at	4.83e-17	CTTNBP2	234243_at	7.17e-20	RPF1	216560_x_at	0.025	IGLC1
40779	3.11e-06	IQUB	205382_s_at	5.03e-17	CFD	229890_at	7.43e-20	LOC100507547///PRRT1	219863_at	0.0253	HERC5
40771	0.0119	MTRF1	205611_at	5.08e-17	TNFSF12-TNFSF13///TNFSF12	227779_at	7.58e-20	ECSCR	208083_s_at	0.0253	ITGB6
40710	3.27e-06	PDGFA	226358_at	5.87e-17	APH1B	225379_at	7.67e-20	MAPT	208848_at	0.0258	ADH5
40676	0.00148	WHSC1L1///DDHD2	228770_at	6.21e-17	GPR146	228096_at	8.81e-20	MINOS1	204521_at	0.0261	FAM216A
40662	0.000943	BCL2	223500_at	6.48e-17	CPLX1	237040_at	8.84e-20	CWF19L2	242907_at	0.0261	GBP2
40654	0.00513	CHURC1	213071_at	6.87e-17	DPT	216331_at	1.02e-19	ITGA7	232155_at	0.0263	RNF213
40607	0.0116	ME3	230578_at	8.85e-17	ZNF471	237339_at	1.11e-19	LINC00993	203264_s_at	0.0264	ARHGEF9
40572	0.000343	RBPMS	230922_x_at	9.13e-17	FUNDC2	226523_at	1.13e-19	TAGLN	213193_x_at	0.0265	TRBC1
40536	0.00102	LOC101927648	222862_s_at	9.61e-17	AK5	214053_at	1.3e-19	ERBB4	226086_at	0.0266	SYT13
40521	2.55e-05	NECAB1	225379_at	9.93e-17	MAPT	35846_at	1.37e-19	THRA	209781_s_at	0.0268	KHDRBS3
40516	0.0274	CCDC110	218872_at	1.06e-16	TESC	205392_s_at	1.45e-19	CCL15-CCL14///CCL14	219454_at	0.0268	EGFL6
40504	2.46e-05	KLB	229227_at	1.1e-16	DICER1-AS1	1556206_at	1.46e-19	LINC00408	210031_at	0.027	CD247
40420	0.00671	FMO2	219550_at	1.12e-16	ROBO3	219308_s_at	1.51e-19	AK5	205475_at	0.0271	SCRG1
40410	0.0311	MAOB	234949_at	1.25e-16	FRG1BP	205208_at	1.52e-19	ALDH1L1	222942_s_at	0.0272	TIAM2
40385	0.00085	ZNF442	225191_at	1.35e-16	CIRBP	1557578_at	1.65e-19	PHLDB2	203215_s_at	0.0273	MYO6
40365	0.000146	RERG	35846_at	1.4e-16	THRA	228850_s_at	1.66e-19	SLIT2	207536_s_at	0.0273	TNFRSF9
40228	0.000274	LOC100289230	229890_at	1.42e-16	LOC100507547///PRRT1	232644_x_at	1.86e-19	OCIAD1	235643_at	0.0274	SAMD9L
40141	0.0087	IGF1R	212695_at	1.95e-16	CRY2	226950_at	1.92e-19	ACVRL1	230482_at	0.0274	ST6GALNAC5
40115	0.00707	SUGT1P3	206402_s_at	2.11e-16	NPFF	1563034_at	1.99e-19	GPD1	227808_at	0.0276	DNAJC15
40107	0.0147	SH3D19	228692_at	2.27e-16	PREX2	220403_s_at	2.47e-19	TP53AIP1	205199_at	0.0277	CA9
40085	1.89e-05	MAPT	228750_at	2.34e-16	COL14A1	228548_at	2.78e-19	RAP1A	238759_at	0.0277	CCDC88A
40077	0.00641	RN7SL737P	204719_at	2.37e-16	ABCA8	1555363_s_at	2.92e-19	LINC00663	205991_s_at	0.0278	PRRX1
40069	0.0322	LOC100132790	228383_at	2.45e-16	PNPLA7	206402_s_at	3.24e-19	NPFF	228882_at	0.0279	TUB
40059	0.000352	ACADSB	212732_at	2.69e-16	MEG3	219550_at	3.24e-19	ROBO3	220953_s_at	0.028	MTMR12
40055	8.95e-05	MLPH	205208_at	2.78e-16	ALDH1L1	207175_at	3.69e-19	ADIPOQ	234317_s_at	0.028	STOX2
40036	0.000598	BDH2	221748_s_at	2.97e-16	TNS1	231084_at	3.99e-19	CFAP43	215294_s_at	0.0283	SMARCA1
40017	0.022	LOC100132790	230595_at	3.07e-16	PGM5-AS1	235335_at	4.21e-19	ABCA9	242871_at	0.0285	PAQR5
40016	0.000795	CA8	235616_at	3.17e-16	TSHZ2	234949_at	4.22e-19	FRG1BP	219257_s_at	0.0286	SPHK1
40009	0.0295	SYTL2	1553243_at	3.65e-16	ITIH5	205382_s_at	4.24e-19	CFD	217378_x_at	0.0288	IGKV1OR2-108
39977	0.0292	C1orf116	1560081_at	3.73e-16	RAD51-AS1	216272_x_at	4.3e-19	SYDE1	208119_s_at	0.0288	ZNF93
39970	1.01e-05	BMP2K	200811_at	3.91e-16	CIRBP	219689_at	4.36e-19	SEMA3G	211868_x_at	0.0291	IGHV4-31
39968	0.000673	ITGBL1	219064_at	3.93e-16	ITIH5	200696_s_at	4.67e-19	GSN	216576_x_at	0.0294	IGK///IGKC
39921	0.000223	IRS1	203296_s_at	4.46e-16	ATP1A2	242033_at	4.79e-19	RNF180	239108_at	0.0296	FAR2
39865	0.000265	QKI	218665_at	4.9e-16	FZD4	1560391_at	5.01e-19	PIGL	219403_s_at	0.0298	HPSE
39862	0.000584	HBB	40446_at	5.44e-16	PHF1	210800_at	5.42e-19	TIMM8A	200629_at	0.0299	WARS
39839	0.00284	RBM5	1557578_at	5.74e-16	PHLDB2	1558727_at	5.42e-19	SERP2	209324_s_at	0.03	RGS16
39786	2.02e-09	OXTR	219140_s_at	6.28e-16	RBP4	1559413_at	5.49e-19	TCP11L2	209846_s_at	0.0301	BTN3A2
39747	0.000813	GGT7	225629_s_at	6.61e-16	ZBTB4	227821_at	5.84e-19	LGI4	209708_at	0.0302	MOXD1
39605	0.000975	PLAT	205913_at	6.76e-16	PLIN1	40093_at	6.52e-19	BCAM	229271_x_at	0.0304	COL11A1
39597	0.00637	POLK	228850_s_at	6.78e-16	SLIT2	232327_at	6.6e-19	THSD7B	223551_at	0.0304	PKIB
39475	0.000739	PLAT	208335_s_at	7.02e-16	ACKR1	40446_at	6.63e-19	PHF1	229900_at	0.0306	CD109
39454	0.00101	CFAP69	219455_at	7.39e-16	CFAP69	226992_at	6.66e-19	NOSTRIN	202435_s_at	0.0307	CYP1B1
39453	2.56e-05	SUGT1P3	207092_at	8.04e-16	LEP	217054_at	8.36e-19	MUC3A	204983_s_at	0.0307	GPC4
39451	0.0435	TPM2	204894_s_at	9.27e-16	AOC3	230867_at	9.38e-19	COL6A6	205831_at	0.0309	CD2
39382	0.0069	LPAR6	214053_at	9.52e-16	ERBB4	219140_s_at	1.03e-18	RBP4	206366_x_at	0.0309	XCL1
39276	1.51e-05	MIR100HG	40016_g_at	9.95e-16	MAST4	244521_at	1.04e-18	TSHZ2	244050_at	0.0311	HACD4
39261	0.00189	TMEM237	217054_at	1.02e-15	MUC3A	213071_at	1.12e-18	DPT	217157_x_at	0.0316	IGK///IGKC
39195	0.0478	RUNDC3B	222032_s_at	1.09e-15	USP7	227530_at	1.17e-18	AKAP12	227346_at	0.0319	IKZF1
39184	8.38e-05	COL4A6	226992_at	1.09e-15	NOSTRIN	228434_at	1.21e-18	BTNL9	222486_s_at	0.0322	ADAMTS1
39087	0.000179	GATA3	1564525_at	1.27e-15	GSN	213486_at	1.25e-18	COPG2IT1	226743_at	0.0326	SLFN11
39063	0.0234	RGL3	1556206_at	1.27e-15	LINC00408	212732_at	1.29e-18	MEG3	214957_at	0.0326	ACTL8
39037	0.00633	MYO15B	1555363_s_at	1.34e-15	LINC00663	223500_at	1.32e-18	CPLX1	218963_s_at	0.0327	KRT23
39035	0.0119	ZNF528	230867_at	1.36e-15	COL6A6	243526_at	1.43e-18	WDR86	208719_s_at	0.0327	DDX17
39007	3.2e-05	SMYD1	1552770_s_at	1.4e-15	ZNF563	229844_at	1.43e-18	FOXP1	231240_at	0.0328	DIO2
39004	0.000995	SRPX	206481_s_at	1.45e-15	LDB2	207092_at	1.86e-18	LEP	227475_at	0.0328	FOXQ1
38999	0.0212	CLIP4	226656_at	1.46e-15	CRTAP	213381_at	2.12e-18	VSTM4	209243_s_at	0.0329	PEG3
38982	2.11e-05	BEX1	218621_at	1.48e-15	HEMK1	1564525_at	2.55e-18	GSN	230036_at	0.0333	SAMD9L
38971	0.0134	WDFY2	219308_s_at	1.58e-15	AK5	40569_at	2.68e-18	MZF1	228407_at	0.0333	SCUBE3
38966	0.0324	FAM219B	1557866_at	1.62e-15	CFAP157	218665_at	2.73e-18	FZD4	225142_at	0.0333	KDM7A
38945	0.00564	NR3C2	234243_at	1.65e-15	RPF1	241381_at	3.04e-18	CXorf36	235238_at	0.0334	SHC4
38940	1.38e-06	TENM2	239762_at	1.66e-15	LOC286437	210958_s_at	3.57e-18	MAST4	225045_at	0.0335	CCDC88A
38929	0.00753	DZANK1	228730_s_at	1.69e-15	SCRN2	219455_at	3.6e-18	CFAP69	227157_at	0.0337	PRIMPOL
38912	0.00556	ENPP1	32259_at	2.02e-15	EZH1	216710_x_at	3.68e-18	ZNF287	206033_s_at	0.0338	DSC3
38890	0.00168	LHFP	232644_x_at	2.06e-15	OCIAD1	244495_x_at	3.71e-18	TMEM241	224221_s_at	0.0338	VAV3
38879	0.0444	C15orf40	228096_at	2.34e-15	MINOS1	222032_s_at	3.92e-18	USP7	223423_at	0.0339	GPR160
38777	0.00992	DNAH7	1556123_a_at	2.45e-15	RAB11B-AS1	224207_x_at	4.83e-18	MMP28	239010_at	0.0345	DUXAP10
38717	0.047	FAM13A	220403_s_at	2.61e-15	TP53AIP1	226197_at	5e-18	AR	208966_x_at	0.0348	IFI16
38679	0.00179	CEP68	219398_at	2.61e-15	CIDEC	205923_at	5.38e-18	RELN	214769_at	0.035	CLCN4
38666	0.0291	GRIK1-AS2	230320_at	2.63e-15	TBRG1	230578_at	5.43e-18	ZNF471	217480_x_at	0.035	IGKV1OR2-118
38622	0.00274	SH3BGRL	229287_at	2.73e-15	PCNX1	1553243_at	5.6e-18	ITIH5	226424_at	0.035	CAPS
38573	0.00436	LTBP2	213486_at	2.83e-15	COPG2IT1	233307_x_at	5.79e-18	MGST3	212488_at	0.0351	COL5A1
38555	0.000671	GSTM1	1563034_at	2.97e-15	GPD1	229902_at	5.96e-18	FLT4	206595_at	0.0354	CST6
38535	0.00201	CRIM1	40569_at	3.38e-15	MZF1	226656_at	6.06e-18	CRTAP	231195_at	0.0357	KLRG2
38529	0.00124	DACH1	209550_at	3.64e-15	NDN	221611_s_at	6.57e-18	PHF7	222892_s_at	0.0358	TMEM40
38524	0.0465	FGF2	244655_at	3.67e-15	LOC100507311	231947_at	8.41e-18	MYCT1	1556194_a_at	0.0359	HSPA4L
38456	0.000861	EIF3J-AS1	1556026_at	3.67e-15	LINC00893	219440_at	9.2e-18	RAI2	236028_at	0.036	IBSP
38426	0.00944	FOXA1	228263_at	3.84e-15	GRASP	205913_at	1.01e-17	PLIN1	211020_at	0.036	GCNT2
38400	0.0148	DRICH1	205019_s_at	3.87e-15	VIPR1	235916_at	1.12e-17	YPEL4	219389_at	0.037	SUSD4
38349	1.52e-06	HOXA2	235335_at	4.06e-15	ABCA9	210771_at	1.16e-17	PPARA	210538_s_at	0.037	BIRC3
38338	5.21e-06	AK5	226197_at	4.34e-15	AR	208335_s_at	1.16e-17	ACKR1	238673_at	0.0371	SAMD12
38310	0.0309	HEY2	229898_at	4.66e-15	SNX33	1569683_at	1.17e-17	XYLB	234305_s_at	0.0371	GSDMC
38283	0.0253	MAP2K5	243526_at	4.7e-15	WDR86	226369_at	1.21e-17	LINC01089	206710_s_at	0.0372	EPB41L3
38163	6.75e-05	DST	244495_x_at	4.72e-15	TMEM241	206208_at	1.25e-17	CA4	232530_at	0.0372	PLD1
38157	0.0495	ST7-AS1	224321_at	4.96e-15	TMEFF2	1561271_at	1.3e-17	CCDC144CP	219014_at	0.0375	PLAC8
38142	5.74e-05	MAPT	222722_at	5.26e-15	OGN	39854_r_at	1.44e-17	PNPLA2	229225_at	0.0378	NRP2
38138	0.0278	WWC1	209763_at	5.28e-15	CHRDL1	228750_at	1.46e-17	COL14A1	204470_at	0.038	CXCL1
38119	0.00718	OBSCN	242033_at	5.71e-15	RNF180	200811_at	1.48e-17	CIRBP	202454_s_at	0.038	ERBB3
38102	3.31e-05	HS3ST4	205247_at	5.97e-15	NOTCH4	229021_at	1.48e-17	MCTP2	211339_s_at	0.0381	ITK
38036	2.53e-06	LOC105379426	205451_at	6.35e-15	FOXO4	209614_at	1.7e-17	ADH1B	223854_at	0.0383	PCDHB9///PCDHB10
37959	0.0379	GULP1	59375_at	6.68e-15	MYO15B	239185_at	1.86e-17	ABCA9	208146_s_at	0.0385	CPVL
37946	0.00026	AASS	224207_x_at	7.03e-15	MMP28	32259_at	1.86e-17	EZH1	216207_x_at	0.039	IGKC
37924	0.000319	NEDD4L	201497_x_at	7.26e-15	MYH11	220828_s_at	1.87e-17	LOC55338	203705_s_at	0.0396	FZD7
37867	0.0312	PRR15	229164_s_at	7.28e-15	ABTB1	225191_at	1.88e-17	CIRBP	236341_at	0.0398	CTLA4
37845	0.00616	LIN7A	219440_at	7.34e-15	RAI2	211349_at	1.9e-17	SLC15A1	216365_x_at	0.0402	IGLJ3///CKAP2
37831	0.0234	PIGB	227183_at	7.52e-15	CARMN///MIR145	218621_at	2e-17	HEMK1	1554640_at	0.0402	PALM2
37808	1.03e-06	FGF1	220213_at	7.69e-15	TSHZ2	212695_at	2.08e-17	CRY2	230538_at	0.0411	SHC4
37804	2.73e-05	CMYA5	219999_at	8.02e-15	MAN2A2	213591_at	2.12e-17	ALDH7A1	235574_at	0.0411	GBP4
37769	2.62e-05	MAPT	219213_at	8.16e-15	JAM2	244571_s_at	2.15e-17	TTC12	221690_s_at	0.0413	NLRP2
37734	0.000926	PPP1R3C	205923_at	8.95e-15	RELN	1554804_a_at	2.32e-17	CLDN19	219471_at	0.0415	KIAA0226L
37727	0.0381	HAS3	212914_at	9.6e-15	CBX7	209506_s_at	2.49e-17	NR2F2///NR2F1	49306_at	0.0415	RASSF4
37696	0.000631	ASPA	226369_at	1.03e-14	LINC01089	219398_at	2.57e-17	CIDEC	205375_at	0.0417	MDFI
37665	0.0359	PHF21B	213381_at	1.05e-14	VSTM4	1559901_s_at	2.57e-17	MIR99AHG	1554519_at	0.0417	CD80
37659	0.0268	ABI3BP	216272_x_at	1.17e-14	SYDE1	204307_at	2.68e-17	TECPR2	206439_at	0.0418	EPYC
37595	0.0265	GSTT1	217914_at	1.31e-14	TPCN1	226856_at	2.87e-17	TMEM110	217148_x_at	0.0418	IGLJ3
37553	0.00062	ATP7A	41644_at	1.42e-14	SASH1	219999_at	2.93e-17	MAN2A2	228033_at	0.0424	E2F7
37539	0.000135	IL20RA	209506_s_at	1.42e-14	NR2F2///NR2F1	228730_s_at	3.21e-17	SCRN2	1556183_at	0.0426	ANKRD36BP2
37536	0.011	SCAMP1	230142_s_at	1.43e-14	CIRBP	216051_x_at	3.45e-17	PRINS	222939_s_at	0.0428	SLC16A10
37531	9.12e-05	RAI2	210800_at	1.44e-14	TIMM8A	205247_at	3.46e-17	NOTCH4	221731_x_at	0.043	VCAN
37499	0.00112	JADE2	235077_at	1.47e-14	MEG3	227336_at	3.6e-17	DTX1	205485_at	0.0431	RYR1
37491	0.0161	TMPRSS2	1559413_at	1.49e-14	TCP11L2	216479_at	3.6e-17	RPL21	233030_at	0.0431	PNPLA3
37462	7.11e-05	PRICKLE2	213591_at	1.49e-14	ALDH7A1	228424_at	3.61e-17	NAALADL1	230741_at	0.0432	P2RX7
37443	0.000877	SNAI2	209543_s_at	1.63e-14	CD34	242523_at	3.78e-17	LINC00938	1553589_a_at	0.0436	PDZK1IP1
37396	9.77e-05	NTRK2	213464_at	1.63e-14	SHC2	1555707_at	3.86e-17	TNAP	203819_s_at	0.0437	IGF2BP3
37391	0.00419	ABLIM3	242197_x_at	1.7e-14	CD36	204648_at	4.24e-17	NPR1	205350_at	0.0438	CRABP1
37368	0.015	PLA2R1	213247_at	1.84e-14	SVEP1	243951_at	4.68e-17	ABCB1	206486_at	0.0439	LAG3
37307	0.00757	RUNX1T1	241381_at	2.02e-14	CXorf36	206481_s_at	4.73e-17	LDB2	210889_s_at	0.0445	FCGR2B
37297	0.00125	TUB	226657_at	2.02e-14	NATD1	242197_x_at	4.75e-17	CD36	206110_at	0.0446	HIST1H3F
37268	0.0205	TGFB3	214925_s_at	2.02e-14	SPTAN1	1556026_at	4.75e-17	LINC00893	209212_s_at	0.0446	KLF5
37249	0.00176	C2orf68	1558727_at	2.03e-14	SERP2	204894_s_at	4.94e-17	AOC3	202310_s_at	0.0447	COL1A1
37214	0.000746	GUSBP3///SMA4	209667_at	2.2e-14	CES2	207608_x_at	5.05e-17	CYP1A2	205997_at	0.0449	ADAM28
37179	0.00011	NTF4	227203_at	2.27e-14	FBXL17	225986_x_at	5.15e-17	CPSF2	209293_x_at	0.0453	ID4
37123	1.07e-08	GSTM2P1	219173_at	2.3e-14	MYO15B	216289_at	5.33e-17	ADGRD2	214104_at	0.0453	GPR161
37104	0.000263	LTBP2	231947_at	2.3e-14	MYCT1	225629_s_at	5.68e-17	ZBTB4	222880_at	0.0453	AKT3
37102	0.00124	ADCY10P1	205782_at	2.54e-14	FGF7	229466_at	6.75e-17	TRIM66	219531_at	0.0454	CEP72
37072	4.33e-06	CACNA1D	227646_at	2.61e-14	EBF1	212705_x_at	6.86e-17	PNPLA2	218806_s_at	0.0455	VAV3
37058	0.0249	CYBRD1	212494_at	2.72e-14	TNS2	221748_s_at	6.99e-17	TNS1	1552532_a_at	0.0457	ATP6V1C2
37043	0.00381	DNAH5	217844_at	2.84e-14	CTDSP1	206539_s_at	7.98e-17	CYP4F12	205041_s_at	0.0461	ORM2///ORM1
37018	2.08e-06	ESR1	206825_at	2.9e-14	OXTR	229375_at	8.41e-17	PPIE	216984_x_at	0.0466	IGLJ3
37005	0.000339	GSTM1	221870_at	3.13e-14	EHD2	228263_at	8.48e-17	GRASP	209909_s_at	0.0467	TGFB2
36981	0.0343	PDE9A	1562848_at	3.14e-14	IST1	1562848_at	8.65e-17	IST1	228055_at	0.0471	NAPSB
36965	0.0123	UBXN10	1554804_a_at	3.2e-14	CLDN19	213752_at	8.88e-17	KAZN	222746_s_at	0.0474	BSPRY
36962	0.00111	KIAA1217	229021_at	3.26e-14	MCTP2	221163_s_at	9.01e-17	MLXIPL	222838_at	0.0479	SLAMF7
36958	0.0026	GPCPD1	206539_s_at	3.46e-14	CYP4F12	241986_at	9.32e-17	BMPER	224566_at	0.0484	MIR612///NEAT1
36949	6.55e-05	BMS1P5	221943_x_at	3.54e-14	RPL38	40016_g_at	9.64e-17	MAST4	1562921_at	0.049	EP300-AS1
36944	0.00011	OR5P1P	205357_s_at	3.65e-14	AGTR1	222187_x_at	1.09e-16	G3BP1	227803_at	0.0491	ENPP5
36879	0.0128	RUNX1	212346_s_at	3.96e-14	MIR4800///MXD4	222722_at	1.09e-16	OGN	224918_x_at	0.0492	MGST1
36850	0.0499	RFT1	209614_at	4.1e-14	ADH1B	206180_x_at	1.12e-16	ZNF747	226960_at	0.0494	CXCL17
36836	0.00979	ARHGEF28	44696_at	4.17e-14	TBC1D13	1568648_a_at	1.12e-16	LOC100505851	205595_at	0.0497	DSG3
36830	0.00313	FRY	209019_s_at	4.34e-14	PINK1	242605_at	1.13e-16	DCN
36756	0.000858	NME5	39854_r_at	4.37e-14	PNPLA2	1316_at	1.14e-16	THRA
36695	0.00164	DAAM2	229466_at	4.63e-14	TRIM66	213247_at	1.21e-16	SVEP1
36689	0.0444	USP47	213737_x_at	4.63e-14	GOLGA8N	1563182_at	1.23e-16	ACVR1C
36686	0.000919	PLAT	228827_at	4.65e-14	RUNX1T1	221991_at	1.27e-16	NXPH3
36674	0.00212	JMJD7	225986_x_at	4.72e-14	CPSF2	219114_at	1.32e-16	C3orf18
36668	0.00488	SETDB2	203249_at	4.86e-14	EZH1	208262_x_at	1.33e-16	MEFV
36617	0.00834	CYP3A43	212705_x_at	4.92e-14	PNPLA2	238245_at	1.57e-16	ENPP7
36591	0.013	AZGP1	209613_s_at	4.95e-14	ADH1B	208111_at	1.57e-16	AVPR2
36584	0.000388	CFAP53	216710_x_at	4.95e-14	ZNF287	205451_at	1.61e-16	FOXO4
36580	0.0263	MRVI1	229910_at	5e-14	SHE	229809_at	1.61e-16	POU6F1
36533	0.00178	PRDM6	242770_at	5.06e-14	FRG1JP	229287_at	1.61e-16	PCNX1
36530	1.54e-10	PIK3C2G	235746_s_at	5.11e-14	PLA2R1	239762_at	1.63e-16	LOC286437
36518	0.000438	RERGL	206208_at	5.22e-14	CA4	203151_at	1.65e-16	MAP1A
36514	1.45e-06	LINC00504	205117_at	5.34e-14	FGF1	221943_x_at	1.67e-16	RPL38
36475	2.35e-05	AFF3	206289_at	5.59e-14	HOXA4	1556123_a_at	1.69e-16	RAB11B-AS1
36422	0.00347	JAM2	204455_at	5.79e-14	DST	230320_at	1.72e-16	TBRG1
36415	1.75e-07	GSTM2	225968_at	5.81e-14	PRICKLE2	1556771_a_at	1.85e-16	CNTFR-AS1
36407	0.0057	PELI2	1563182_at	5.96e-14	ACVR1C	244655_at	1.85e-16	LOC100507311
36357	1.25e-05	TSHZ2	213675_at	6.22e-14	PARVA	213464_at	1.86e-16	SHC2
36322	0.00223	NCOR1	206180_x_at	6.29e-14	ZNF747	1552414_at	1.91e-16	WFDC9
36307	1.22e-05	DYNLRB2	226856_at	6.48e-14	TMEM110-MUSTN1///MUSTN1///TMEM110	221225_at	1.93e-16	DCAKD
36295	0.0437	PEX12	238245_at	6.57e-14	ENPP7	225968_at	2.01e-16	PRICKLE2
36281	0.00026	BCL2	216840_s_at	6.87e-14	LAMA2	209763_at	2.14e-16	CHRDL1
36241	0.0044	ADGRV1	219058_x_at	6.91e-14	TINAGL1	219213_at	2.27e-16	JAM2
36233	0.0354	SLC25A35	233307_x_at	7e-14	MGST3	209543_s_at	2.28e-16	CD34
36180	7.66e-05	ZBTB4	205824_at	7e-14	HSPB2	242770_at	2.42e-16	FRG1JP
36172	7.21e-08	SCN2B	216289_at	7.68e-14	ADGRD2	209019_s_at	2.51e-16	PINK1
36058	0.00273	BEND5	1563498_s_at	7.8e-14	SLC25A45	229641_at	2.82e-16	CCBE1
36004	0.00286	AZGP1	228335_at	8.12e-14	CLDN11	215644_at	2.9e-16	ZNF518A
35999	0.00368	ZNF462	239185_at	8.39e-14	ABCA9	232502_at	2.9e-16	ENTPD1-AS1
35998	0.0137	GDF7	232964_at	8.68e-14	SPDYE2B///SPDYE6///SPDYE5///SPDYE2///SPDYE1	206825_at	2.99e-16	OXTR
35958	4.7e-05	MYBPC1	231084_at	8.9e-14	CFAP43	1559126_at	3.14e-16	RRP12
35942	0.00536	CD36	227282_at	8.91e-14	PCDH19	226500_at	3.4e-16	ZBTB47
35940	0.0123	AR	201221_s_at	8.95e-14	SNRNP70	220751_s_at	3.41e-16	FAXDC2
35933	0.00642	CFI	204648_at	9.06e-14	NPR1	214041_x_at	3.42e-16	RPL37A
35924	0.00132	MICU3	244571_s_at	9.1e-14	TTC12	1563498_s_at	3.53e-16	SLC25A45
35912	0.016	MICU3	209960_at	9.1e-14	HGF	230142_s_at	3.58e-16	CIRBP
35858	0.039	GCNT4	216051_x_at	9.45e-14	PRINS	215303_at	3.6e-16	DCLK1
35849	0.00423	CXCL14	204920_at	9.98e-14	CPS1	229898_at	3.64e-16	SNX33
35826	0.00135	PLAT	204307_at	1.05e-13	TECPR2	209550_at	3.74e-16	NDN
35825	5.7e-07	ANKRD30BP3	234339_s_at	1.11e-13	SNORD23///GLTSCR2	1558323_at	3.74e-16	TMEM72
35810	0.00369	LRRFIP1	213195_at	1.13e-13	LYRM9	230438_at	3.77e-16	TBX15
35784	0.0399	LINC01596	212741_at	1.13e-13	MAOA	224321_at	3.84e-16	TMEFF2
35750	0.00355	CSRP1	203151_at	1.14e-13	MAP1A	206289_at	3.95e-16	HOXA4
35741	0.00522	NOS1AP	222423_at	1.14e-13	NDFIP1	208186_s_at	4.47e-16	LIPE
35725	4.24e-05	PTHLH	231411_at	1.14e-13	LHFP	228827_at	4.5e-16	RUNX1T1
35709	0.0316	ADAM22	206378_at	1.26e-13	SCGB2A2	244453_at	4.7e-16	ANKRD53
35702	0.0274	CARF	228653_at	1.26e-13	SAMD5	232911_at	5.42e-16	ZFP14
35679	0.00421	ZNF608	235570_at	1.28e-13	RBMS3	229004_at	5.48e-16	ADAMTS15
35676	2.24e-05	HBA1	232235_at	1.31e-13	DSEL	229910_at	5.62e-16	SHE
35654	0.0188	AR	243864_at	1.31e-13	CCDC80	209469_at	5.79e-16	GPM6A
35650	0.0334	KLK3	229487_at	1.33e-13	EBF1	226657_at	6.03e-16	NATD1
35598	0.00243	RASEF	212813_at	1.34e-13	JAM3	212914_at	6.12e-16	CBX7
35597	0.000134	ABCB1	221163_s_at	1.36e-13	MLXIPL	219064_at	6.19e-16	ITIH5
35583	0.00214	SLC12A9	220828_s_at	1.52e-13	LOC55338	1560081_at	6.39e-16	RAD51-AS1
35564	0.00477	DNAH5	219114_at	1.53e-13	C3orf18	235077_at	7.03e-16	MEG3
35523	3.2e-05	NRG2	214041_x_at	1.62e-13	RPL37A	204467_s_at	7.15e-16	SNCA
35469	0.0455	AKT3	202808_at	1.65e-13	WBP1L	219058_x_at	7.27e-16	TINAGL1
35453	0.00184	GLTSCR2	215019_x_at	1.65e-13	ZNF528	217844_at	7.29e-16	CTDSP1
35451	8.83e-05	SP2	242523_at	1.7e-13	LINC00938	209960_at	7.62e-16	HGF
35375	0.025	ESRRG	204570_at	1.78e-13	COX7A1	215019_x_at	7.74e-16	ZNF528
35365	0.00341	MTURN	202390_s_at	1.8e-13	HTT	241698_at	7.86e-16	RFTN2
35332	0.032	NF1	204271_s_at	1.81e-13	EDNRB	205357_s_at	8.11e-16	AGTR1
35326	0.00178	XBP1	212239_at	1.93e-13	PIK3R1	236640_at	9.47e-16	LOC100507165
35280	0.00684	ST8SIA2	220036_s_at	1.96e-13	LMBR1L	223781_x_at	9.96e-16	ADH4
35256	0.000405	NAIP	221611_s_at	2.06e-13	PHF7	235746_s_at	1e-15	PLA2R1
35241	0.0168	AHNAK	201395_at	2.25e-13	RBM5	44696_at	1.08e-15	TBC1D13
35207	0.000925	ABCB1	203571_s_at	2.27e-13	ADIRF	229487_at	1.15e-15	EBF1
35180	0.0196	LEPR	228905_at	2.36e-13	PCM1	227397_at	1.15e-15	TPM2
35174	0.0478	FGF2	226500_at	2.44e-13	ZBTB47	228890_at	1.21e-15	ATOH8
35139	0.00206	LAMB3	45297_at	2.75e-13	EHD2	235616_at	1.21e-15	TSHZ2
35129	0.0144	AR	207608_x_at	2.75e-13	CYP1A2	240379_at	1.27e-15	PKP4
35091	0.0123	NFIA	1559901_s_at	2.77e-13	MIR99AHG	232313_at	1.3e-15	TMEM132C
35088	3.07e-06	KIF5C	228444_at	2.83e-13	ARRB1	236291_at	1.46e-15	RDH5
35058	6.67e-05	AFAP1L2	230438_at	2.94e-13	TBX15	1559716_at	1.49e-15	INO80C
35007	2.63e-06	STC2	208186_s_at	3.04e-13	LIPE	1559204_x_at	1.49e-15	KRAS
34970	0.00343	HEPN1	226192_at	3.11e-13	AR	232066_x_at	1.52e-15	CTBP1-AS2
34823	6.31e-06	TCEAL7	220751_s_at	3.15e-13	FAXDC2	227203_at	1.54e-15	FBXL17
34801	2.41e-05	SYNPO2	232066_x_at	3.29e-13	CTBP1-AS2	229369_at	1.55e-15	VSIG2
34800	0.00366	MCTP2	216479_at	3.31e-13	RPL21P28///SNORA27///SNORD102///RPL21	226192_at	1.57e-15	AR
34735	0.0319	P2RY12	217807_s_at	3.56e-13	SNORD23///GLTSCR2	209613_s_at	1.59e-15	ADH1B
34728	2.32e-05	ADAMTS5	209612_s_at	3.61e-13	ADH1B	215104_at	1.61e-15	NRIP2
34683	0.0332	DBT	202992_at	3.88e-13	C7	222423_at	1.67e-15	NDFIP1
34628	0.0436	CFAP43	219304_s_at	3.95e-13	PDGFD	229164_s_at	1.8e-15	ABTB1
34612	0.00261	IGF1	229187_at	3.98e-13	LOC283788	239805_at	2.02e-15	SLC13A2
34590	7.05e-05	CNN1	35776_at	4e-13	ITSN1	220032_at	2.04e-15	CPED1
34554	0.0135	FOXO1	229004_at	4.16e-13	ADAMTS15	205782_at	2.06e-15	FGF7
34488	0.000195	LPCAT2	223495_at	4.42e-13	CCDC8	209667_at	2.1e-15	CES2
34468	0.0309	SYT15	236600_at	4.43e-13	SPG20	212494_at	2.1e-15	TNS2
34458	0.00014	CLSTN2	228424_at	4.69e-13	NAALADL1	1568820_a_at	2.16e-15	BEND6
34422	0.000307	GRAMD1C	226492_at	4.75e-13	SEMA6D	205019_s_at	2.17e-15	VIPR1
34394	0.0162	SYNM	222187_x_at	4.9e-13	G3BP1	41644_at	2.17e-15	SASH1
34376	0.0123	TFF3	207961_x_at	4.94e-13	MYH11	213737_x_at	2.34e-15	GOLGA8N
34352	0.00843	IGF1	213345_at	5.02e-13	NFATC4	226595_at	2.62e-15	SNX21
34344	0.00759	TGFBR2	235309_at	5.25e-13	RPS15A	233850_s_at	2.63e-15	EBF4
34336	0.0319	ZCCHC4	214001_x_at	5.42e-13	RPS10	212741_at	2.65e-15	MAOA
34327	0.0211	CPEB2	227308_x_at	5.55e-13	LTBP3	227282_at	2.81e-15	PCDH19
34321	0.0433	CRIM1	221225_at	5.59e-13	DCAKD	221870_at	2.84e-15	EHD2
34318	0.000429	CCDC122	210771_at	6.05e-13	PPARA	227646_at	2.89e-15	EBF1
34311	0.00397	CLK4	226147_s_at	6.09e-13	PIGR	234339_s_at	3.08e-15	SNORD23///GLTSCR2
34304	0.00118	CLMP	212419_at	6.28e-13	ZCCHC24	214803_at	3.11e-15	CDH6
34296	0.000541	GSTM1	226595_at	6.33e-13	SNX21	220036_s_at	3.12e-15	LMBR1L
34259	2.97e-06	OR5P3	233997_at	6.4e-13	LOC101930064///LOC100287166	214925_s_at	3.22e-15	SPTAN1
34202	5.08e-06	ESR1	204756_at	6.58e-13	MAP2K5	230992_at	3.25e-15	BTNL9
34158	0.00183	MST1	221991_at	6.67e-13	NXPH3	36829_at	3.31e-15	MIR6883///PER1
34119	0.0115	LOC105371352	225207_at	6.71e-13	PDK4	229480_at	3.31e-15	MAGI2-AS3
34061	0.00194	KLHL9	40829_at	6.74e-13	WDTC1	231411_at	3.42e-15	LHFP
33997	0.0175	PLEKHH2	36829_at	6.89e-13	MIR6883///PER1	243864_at	3.44e-15	CCDC80
33984	0.00323	TUBB2B	211349_at	6.95e-13	SLC15A1	227392_at	3.62e-15	NISCH
33981	0.000132	SPATA18	1555707_at	7.53e-13	TNAP	223727_at	3.89e-15	KCNIP2
33963	0.00104	ERICH3	230992_at	7.59e-13	BTNL9	201395_at	3.94e-15	RBM5
33962	0.0258	AMT	204468_s_at	7.61e-13	TIE1	209994_s_at	4.08e-15	ABCB4///ABCB1
33924	0.000231	BDH2	215303_at	7.74e-13	DCLK1	232964_at	4.23e-15	SPDYE1
33923	0.000351	PNISR	209540_at	8.22e-13	IGF1	202808_at	4.31e-15	WBP1L
33897	3.64e-05	NPHP1	1559126_at	8.67e-13	RRP12	229187_at	4.32e-15	LOC283788
33889	0.019	TAS2R4	1559204_x_at	8.86e-13	KRAS	1562573_at	4.45e-15	CYP17A1
33857	0.0276	LEPR	203994_s_at	8.95e-13	C21orf2	223469_at	4.46e-15	PGPEP1
33846	0.0113	CRACR2A	218552_at	8.98e-13	ECHDC2	212239_at	4.49e-15	PIK3R1
33837	0.0309	CPEB3	229641_at	8.99e-13	CCBE1	203249_at	4.65e-15	EZH1
33816	0.00596	SCN7A	218012_at	9.32e-13	TSPYL2	59375_at	4.83e-15	MYO15B
33809	0.000102	CRYBB3	225513_at	9.44e-13	SCRN2	213345_at	4.88e-15	NFATC4
33782	0.000924	ESRRB	203929_s_at	9.7e-13	MAPT	233249_at	4.9e-15	LOC100507073
33692	0.0306	CAV1	228728_at	1.05e-12	CPED1	214222_at	4.91e-15	DNAH7
33679	0.036	FZD3	227397_at	1.21e-12	TPM2	228905_at	5.09e-15	PCM1
33675	6.89e-06	TP63	201967_at	1.25e-12	RBM6	226147_s_at	5.36e-15	PIGR
33592	0.0012	LOC100289058	200747_s_at	1.25e-12	NUMA1	216840_s_at	5.38e-15	LAMA2
33569	0.00034	LIFR	233850_s_at	1.26e-12	EBF4	204719_at	5.52e-15	ABCA8
33564	0.00549	GAS1	201871_s_at	1.29e-12	UBXN1	213844_at	5.72e-15	HOXA5
33503	0.0123	AR	228264_at	1.29e-12	ACCS	212346_s_at	6.46e-15	MIR4800
33489	0.0129	MYOF	244453_at	1.32e-12	ANKRD53	233997_at	6.89e-15	LOC101930064
33485	0.00018	LOC401320	204276_at	1.37e-12	TK2	213195_at	7.79e-15	LYRM9
33464	6.3e-05	COX6B2	226765_at	1.37e-12	SPTBN1	225513_at	7.95e-15	SCRN2
33461	0.0035	NR1D1	1558323_at	1.41e-12	TMEM72	205826_at	8.16e-15	MYOM2
33458	0.00264	GUSBP3	210944_s_at	1.44e-12	CAPN3	209700_x_at	8.6e-15	PDE4DIP
33437	0.0252	C1orf61	229375_at	1.56e-12	PPIE	201221_s_at	8.77e-15	SNRNP70
33425	0.00449	GLI3	220465_at	1.57e-12	CEBPA-AS1	214001_x_at	8.81e-15	RPS10
33419	0.00028	BCL2	213844_at	1.58e-12	HOXA5	204468_s_at	8.81e-15	TIE1
33383	0.0055	SOCS2	221747_at	1.58e-12	TNS1	211494_s_at	9.22e-15	SLC4A4
33368	0.0388	MACROD2	212071_s_at	1.6e-12	SPTBN1	219173_at	9.51e-15	MYO15B
33359	0.013	CPLX1	222835_at	1.61e-12	THSD4	227183_at	9.85e-15	CARMN///MIR145
33336	0.0225	EZH1	1316_at	1.64e-12	THRA	242418_at	1.02e-14	C2orf27A
33333	0.000943	FAM13A	205614_x_at	1.65e-12	MST1	215582_x_at	1.14e-14	MCM3AP
33320	0.000367	DEFA6	202920_at	1.7e-12	ANK2	203929_s_at	1.18e-14	MAPT
33273	3.38e-05	RBM43	232313_at	1.74e-12	TMEM132C	206378_at	1.31e-14	SCGB2A2
33271	0.0375	KIAA0485	1557263_s_at	1.74e-12	LOC102724814	217914_at	1.4e-14	TPCN1
33265	0.00687	PRDM2	230109_at	1.75e-12	PDE7B	35776_at	1.42e-14	ITSN1
33242	0.0347	CAV1	232911_at	1.82e-12	ZFP14	202390_s_at	1.46e-14	HTT
33240	0.00848	HSD17B14	228766_at	1.86e-12	CD36	228335_at	1.48e-14	CLDN11
33226	0.00366	LGR6	226398_s_at	1.9e-12	FRA10AC1	243438_at	1.5e-14	PDE7B
33209	0.000372	TSPYL2	214317_x_at	1.93e-12	RPS9	232235_at	1.58e-14	DSEL
33202	0.0274	LOC283701	219091_s_at	2.03e-12	MMRN2	214317_x_at	1.62e-14	RPS9
33174	0.0116	LOC100507053	228890_at	2.18e-12	ATOH8	225516_at	1.7e-14	SLC7A2
1990-10-07	1.61e-06	CBX7	224432_at	2.27e-12	SH3GLB2	228444_at	1.76e-14	ARRB1
33130	1.1e-05	PIP	235978_at	2.32e-12	FABP4	204389_at	1.91e-14	MAOA
33124	0.0162	SORL1	223781_x_at	2.34e-12	ADH4	233992_x_at	1.92e-14	ZNF445
33114	0.000955	ARHGAP19	227952_at	2.45e-12	ZNF595	212813_at	1.94e-14	JAM3
33091	0.0163	ANKRD65	36129_at	2.47e-12	SGSM2	1556248_at	2.03e-14	EIF1B-AS1
33060	0.00774	CXCL12	227727_at	2.55e-12	MRGPRF	217807_s_at	2.04e-14	SNORD23
33016	0.00231	FMOD	228291_s_at	2.65e-12	KIZ	209612_s_at	2.04e-14	ADH1B
32995	0.00244	RBM5	215235_at	2.74e-12	SPTAN1	203571_s_at	2.05e-14	ADIRF
32993	0.0381	CAV1	214293_at	2.84e-12	44815	233498_at	2.05e-14	ERBB4
32983	0.0156	SCGB2A1	212044_s_at	3.01e-12	RPL27A	1558777_at	2.09e-14	MKL2
32978	0.00895	OR10H1	224493_x_at	3.03e-12	TMEM241	89977_at	2.15e-14	ACSM5
32900	0.0326	U2AF1L4	232502_at	3.26e-12	LOC101927104///ENTPD1-AS1	235962_at	2.17e-14	AZI2
32743	0.0259	ZNRF2P1	212496_s_at	3.31e-12	KDM4B	235570_at	2.2e-14	RBMS3
32660	0.00174	MAGI1	235725_at	3.32e-12	SMAD4	232355_at	2.23e-14	SNORD114-3
32617	0.00247	SLCO1A2	224804_s_at	3.39e-12	FAM219B	229420_at	2.24e-14	SNORD4A
32613	0.0167	VIT	212097_at	3.39e-12	CAV1	222351_at	2.32e-14	PPP2R1B
32558	0.0432	LOC105372881	213512_at	3.41e-12	C14orf79	220213_at	2.37e-14	TSHZ2
32499	7.3e-07	CORIN	242804_at	3.43e-12	POLN	228291_s_at	2.38e-14	KIZ
32477	0.0108	CIRBP	225516_at	3.55e-12	SLC7A2	242804_at	2.4e-14	POLN
32407	8.7e-05	MIR99AHG	239805_at	3.59e-12	SLC13A2	229170_s_at	2.4e-14	CFAP70
32392	9.08e-05	NRSN1	56256_at	3.68e-12	SIDT2	220512_at	2.42e-14	DLC1
32377	0.00455	CLHC1	228311_at	3.68e-12	BCL6B	230109_at	2.58e-14	PDE7B
32372	0.00275	DIRAS3	227392_at	3.79e-12	NISCH	238484_s_at	2.6e-14	SSBP2
32345	0.00139	TSPYL1	236070_at	3.8e-12	C2orf81	230962_at	2.71e-14	DCLK1
32276	0.0085	NUDT10	1552733_at	3.88e-12	KLHDC1	1559170_at	2.79e-14	ANKRD20A5P
32259	0.022	SYNJ2	216320_x_at	3.89e-12	MST1	201967_at	2.83e-14	RBM6
32244	0.00418	SLC4A7	204115_at	3.91e-12	GNG11	214293_at	2.83e-14	44815
32242	0.0164	LINC00598	229480_at	3.91e-12	MAGI2-AS3	201497_x_at	2.89e-14	MYH11
32239	0.00876	BHLHE41	242418_at	3.92e-12	C2orf27A	209616_s_at	3.11e-14	LOC100653057///CES1
32192	6.11e-06	NEDD4L	218546_at	4e-12	C1orf115	227308_x_at	3.12e-14	LTBP3
32127	0.0361	LZTS1	215695_s_at	4.02e-12	GYG2	236070_at	3.14e-14	C2orf81
32113	0.0319	TTC23L	229420_at	4.13e-12	LOC101243545///SNORD4A	1563635_at	3.28e-14	ITGA9-AS1
32095	0.0187	GREB1	218765_at	4.14e-12	SIDT2	230246_at	3.39e-14	PLAC9
32092	1.23e-09	RIC3	1558348_at	4.24e-12	DET1	213675_at	3.55e-14	PARVA
32079	0.000372	SEMA5A	1553858_at	4.27e-12	ZBTB3	228210_at	3.86e-14	NXPH3
32054	0.000235	MAGI2-AS3	203980_at	4.28e-12	FABP4	241368_at	4e-14	PLIN5
32040	0.0127	CACNA1C	212448_at	4.32e-12	NEDD4L	218012_at	4.23e-14	TSPYL2
32023	0.00176	LOC101927598	236222_at	4.45e-12	MAATS1	201978_s_at	4.23e-14	KIAA0141
32002	0.00812	IL17RD	204389_at	4.47e-12	MAOA	204455_at	4.34e-14	DST
31986	0.0191	ZDBF2	238447_at	4.47e-12	RBMS3	212044_s_at	4.43e-14	RPL27A
31975	0.000378	LINC00680-GUSBP4	200795_at	4.49e-12	SPARCL1	235978_at	4.49e-14	FABP4
31943	0.00419	LOC105379252///FAM95B1	228772_at	4.54e-12	HNMT	242331_x_at	4.5e-14	FRG1JP
31942	4.1e-05	RBMS3	213138_at	4.89e-12	ARID5A	214951_at	4.56e-14	SLC26A10
31920	0.000108	IL6ST	1562573_at	5.01e-12	CYP17A1	45297_at	4.63e-14	EHD2
31918	0.01	FOXA1	222351_at	5.12e-12	PPP2R1B	206955_at	4.67e-14	AQP7
31912	1.79e-05	NRG2	1559170_at	5.22e-12	ANKRD20A5P	210329_s_at	4.79e-14	SGCD
31897	0.0283	NDRG2	208982_at	5.24e-12	PECAM1	228109_at	4.88e-14	RASGRF2
31887	0.0185	CALCOCO2	200785_s_at	5.24e-12	LRP1	205779_at	4.9e-14	RAMP2
31879	0.00591	LOC105377450	206879_s_at	5.25e-12	NRG2	213656_s_at	4.98e-14	KLC1
31874	0.0136	ACTR8	216321_s_at	5.3e-12	NR3C1	219091_s_at	5e-14	MMRN2
31855	0.0145	MACROD2	202553_s_at	5.42e-12	SYF2	1554631_at	5.06e-14	ATM
31854	5.97e-08	PWAR5	232274_at	5.43e-12	CCNL2	231906_at	5.34e-14	HOXD8
31819	4.3e-05	ABCA11P	231002_s_at	5.5e-12	RABEP1	218552_at	5.98e-14	ECHDC2
31795	0.00119	NR3C1	203188_at	5.55e-12	B4GAT1	228832_at	6.17e-14	FLJ20021
31635	0.0101	FAM226B	228832_at	5.68e-12	FLJ20021	231002_s_at	6.42e-14	RABEP1
31628	0.0125	KIAA1328	209894_at	5.77e-12	LEPROT///LEPR	1559128_at	6.55e-14	HSDL2
31611	0.0469	FAM161B	209994_s_at	5.79e-12	ABCB4///ABCB1	232359_at	6.83e-14	RDH11
31574	0.000621	SLC7A14	228554_at	5.92e-12	PGR	226506_at	7.03e-14	THSD4
31567	0.0433	MYL9	226030_at	6.09e-12	ACADSB	236600_at	7.05e-14	SPG20
31474	0.00438	SIGLEC15	211986_at	6.1e-12	AHNAK	1554528_at	7.37e-14	MAATS1
31443	0.000176	PTN	216264_s_at	6.27e-12	LAMB2	228653_at	7.4e-14	SAMD5
31433	0.0383	TMC5	202552_s_at	6.28e-12	LOC101929500///CRIM1	206552_s_at	7.65e-14	TAC1
31350	0.00582	INHBB	228210_at	6.29e-12	NXPH3	204756_at	7.77e-14	MAP2K5
31327	0.000878	HBD	201978_s_at	6.36e-12	KIAA0141	222835_at	7.86e-14	THSD4
31318	0.000535	BBS5	215104_at	6.53e-12	NRIP2	227727_at	7.9e-14	MRGPRF
31288	0.0179	RORA	208789_at	6.53e-12	PTRF	207016_s_at	8.15e-14	ALDH1A2
31283	0.00135	DMKN	225840_at	7.16e-12	TEF	1554201_at	8.81e-14	CABP4
31281	0.0149	PIK3C3	213656_s_at	7.17e-12	KLC1	229302_at	9.22e-14	TMEM178A
31278	0.00395	KCNE1	220512_at	7.19e-12	DLC1	211585_at	9.42e-14	NPAT
31274	3.84e-05	CEBPB	208741_at	7.28e-12	SAP18	1557832_at	9.68e-14	LOC101926960
31260	0.0448	NFKBIZ	227006_at	7.73e-12	PPP1R14A	221399_at	9.97e-14	EDA2R
31200	0.00128	MCTP2	211494_s_at	7.73e-12	SLC4A4	223495_at	1e-13	CCDC8
31116	0.000599	PLAT	1563635_at	7.76e-12	ITGA9-AS1	224432_at	1.03e-13	SH3GLB2
31110	3.03e-05	BBIP1	219025_at	8.08e-12	CD248	1556181_at	1.05e-13	ANKRD65
31108	0.00238	FAHD2CP///FAHD2B	218825_at	8.13e-12	EGFL7	205824_at	1.07e-13	HSPB2
31104	2.91e-05	FAM189A2	223469_at	8.26e-12	PGPEP1	212419_at	1.1e-13	ZCCHC24
31081	0.0302	GS1-24F4.2	217969_at	8.37e-12	VPS51	208741_at	1.16e-13	SAP18
31079	5.47e-05	MAPT	236656_s_at	8.86e-12	LOC100288911	202992_at	1.22e-13	C7
31068	0.00305	NKX2-1	241698_at	9.04e-12	RFTN2	226765_at	1.22e-13	SPTBN1
31045	0.00429	LAYN	229170_s_at	9.04e-12	CFAP70	40829_at	1.22e-13	WDTC1
31001	0.0103	FOXA1	218301_at	9.13e-12	RNPEPL1	213512_at	1.24e-13	C14orf79
30944	0.00609	ZNF223	202328_s_at	9.26e-12	LOC101930075///PKD1	212701_at	1.26e-13	TLN2
30941	0.0164	LRRC28	238656_at	9.62e-12	RAD50	219652_s_at	1.31e-13	CXorf36
30929	0.0151	GSTM4	225369_at	9.79e-12	ESAM	228728_at	1.42e-13	CPED1
30926	0.000422	MAGI2-AS3	1556181_at	9.88e-12	ANKRD65	1568925_at	1.44e-13	MYLK3
30845	4.18e-05	ACADSB	208096_s_at	9.9e-12	COL21A1	217969_at	1.46e-13	VPS51
30839	3.29e-06	C2orf40	215582_x_at	9.91e-12	MCM3AP	226398_s_at	1.49e-13	FRA10AC1
30794	0.00161	RPL15	212838_at	1.02e-11	DNMBP	228766_at	1.57e-13	CD36
30727	0.000173	LYRM9	213900_at	1.02e-11	FAM189A2	36129_at	1.59e-13	SGSM2
30691	0.00266	CD36	229369_at	1.05e-11	VSIG2	205614_x_at	1.63e-13	MST1
30537	0.00722	ABCB1	201508_at	1.06e-11	IGFBP4	204271_s_at	1.65e-13	EDNRB
30517	0.00428	TMEM25	214222_at	1.1e-11	DNAH7	201871_s_at	1.65e-13	UBXN1
30514	0.000213	KIAA1217	203951_at	1.22e-11	CNN1	219025_at	1.72e-13	CD248
30336	0.00261	FBXL20	233498_at	1.22e-11	ERBB4	232262_at	1.76e-13	PIGL
30301	0.0268	XKR6	205779_at	1.23e-11	RAMP2	1554160_a_at	1.79e-13	ZNF446
30252	1.61e-06	MEG3	229705_at	1.25e-11	PIK3C3	213933_at	1.88e-13	PTGER3
30249	0.0206	SMPD3	214761_at	1.25e-11	ZNF423	212496_s_at	1.91e-13	KDM4B
30146	0.00952	APBB3	235305_s_at	1.39e-11	ECHDC2	219132_at	1.93e-13	PELI2
30143	0.00162	TPRG1	208030_s_at	1.39e-11	ADD1	200747_s_at	2e-13	NUMA1
30124	0.0272	PAPLN	227550_at	1.4e-11	GFRA1	219197_s_at	2.03e-13	SCUBE2
30075	0.00231	DNMBP	226288_s_at	1.41e-11	NLGN2	200785_s_at	2.06e-13	LRP1
30033	0.000543	ERICH1	232077_s_at	1.43e-11	YPEL3	209540_at	2.08e-13	IGF1
29943	0.00417	SASH1	231906_at	1.45e-11	HOXD8	204115_at	2.15e-13	GNG11
29888	0.033	ARHGEF40	227131_at	1.47e-11	MAP3K3	204276_at	2.19e-13	TK2
29812	0.00855	ANKRD20A8P	223623_at	1.51e-11	C2orf40	242641_at	2.21e-13	COL6A6
29799	0.0368	PCGF5	209616_s_at	1.51e-11	LOC100653057///CES1	213138_at	2.23e-13	ARID5A
29762	0.0367	AKT3	1559128_at	1.65e-11	HSDL2	204570_at	2.32e-13	COX7A1
29746	0.0315	LOC105377832	235962_at	1.67e-11	AZI2	219579_at	2.39e-13	RAB3IL1
29725	0.0208	C3orf52	219935_at	1.67e-11	ADAMTS5	204920_at	2.43e-13	CPS1
29659	0.000241	ZNF175	209700_x_at	1.76e-11	PDE4DIP	228554_at	2.45e-13	PGR
29649	0.0454	PTEN	226692_at	1.79e-11	MIR1282///HYPK///SERF2	211454_x_at	2.45e-13	FKSG49
29558	4.48e-06	TAT	203959_s_at	1.79e-11	ZBTB40	205117_at	2.49e-13	FGF1
29402	0.0117	WDR19	212566_at	1.84e-11	MAP4	224493_x_at	2.6e-13	TMEM241
29354	0.0286	MUC6	1563881_at	1.87e-11	MAGI1	202920_at	2.6e-13	ANK2
29352	1.48e-05	EPB41L4A-AS1	235606_at	1.97e-11	DUBR	225207_at	2.6e-13	PDK4
29323	0.00124	KIT	233992_x_at	2.04e-11	ZNF445	205794_s_at	2.67e-13	NOVA1
29288	0.00477	C2orf68	209253_at	2.05e-11	SORBS3	215695_s_at	2.69e-13	GYG2
29251	0.0127	SPON1	223950_s_at	2.05e-11	FLYWCH1	1560760_s_at	2.8e-13	LINC01527
29209	1.4e-06	CX3CR1	212567_s_at	2.1e-11	MAP4	203994_s_at	2.81e-13	C21orf2
29205	0.00159	SCN9A	219579_at	2.11e-11	RAB3IL1	204388_s_at	3e-13	MAOA
29196	0.0496	RGS5	225560_at	2.17e-11	POMT2	237351_at	3.05e-13	LOC284825
29134	0.0411	CA2	228738_at	2.22e-11	D2HGDH	242303_at	3.07e-13	NRG2
29126	0.000284	TNS1	235753_at	2.3e-11	HOXA7	1566544_at	3.08e-13	PPP5D1
29122	0.0152	EPB41L5	1554201_at	2.38e-11	CABP4	212071_s_at	3.09e-13	SPTBN1
29097	0.0296	SLC47A2	226244_at	2.49e-11	CLEC14A	214761_at	3.1e-13	ZNF423
29081	0.000265	KCNMA1	218730_s_at	2.49e-11	OGN	228311_at	3.14e-13	BCL6B
29063	0.00139	PDGFRA	224027_at	2.5e-11	CCL28	214180_at	3.21e-13	MAN1C1
29024	0.0234	HNMT	228109_at	2.58e-11	RASGRF2	219304_s_at	3.46e-13	PDGFD
29010	2.48e-05	HBS1L	1553961_s_at	2.59e-11	SNX21	204997_at	3.46e-13	GPD1
29001	0.00729	PLA2R1	203657_s_at	2.61e-11	CTSF	228568_at	3.47e-13	MYZAP
28959	0.00168	SORCS2	213933_at	2.71e-11	PTGER3	226492_at	3.5e-13	SEMA6D
28954	0.00957	CLDN18	227874_at	2.72e-11	EMCN	228772_at	3.52e-13	HNMT
28949	0.000257	MYH3	212717_at	2.75e-11	PLEKHM1	239461_at	3.52e-13	GALNT15
28924	0.021	FAT3	215418_at	2.78e-11	PARVA	206879_s_at	3.58e-13	NRG2
28920	1.08e-08	TP63	235406_x_at	2.79e-11	TMEM161B-AS1	215027_at	3.75e-13	RAPGEF3
28850	0.00116	THAP6	206955_at	2.79e-11	LOC101930168///LOC100509620///AQP7	202553_s_at	3.89e-13	SYF2
28832	0.0106	CCDC30	232355_at	2.8e-11	SNORD114-3	31637_s_at	3.98e-13	NR1D1///THRA
28817	0.0192	TTC12	212326_at	2.82e-11	VPS13D	204100_at	4.01e-13	THRA
28814	2.1e-05	IL33	204388_s_at	2.83e-11	MAOA	1559545_at	4.05e-13	LOC101930404
28809	0.000852	SLC25A26	204755_x_at	2.85e-11	HLF	235298_at	4.11e-13	WDR27
28777	0.000169	INPP4B	235489_at	2.86e-11	RHOJ	221747_at	4.11e-13	TNS1
28759	0.0411	PCDH7	239576_at	2.87e-11	MTUS1	235753_at	4.28e-13	HOXA7
28750	0.0244	PRO1082	230250_at	2.88e-11	PTPRB	218301_at	4.3e-13	RNPEPL1
28737	0.0352	RNF128	238456_at	2.92e-11	LOC100289230	227131_at	4.32e-13	MAP3K3
28733	0.0111	FOXA1	230962_at	2.93e-11	DCLK1	219986_s_at	4.33e-13	ACAD10
28694	0.00141	LTBP2	209505_at	2.97e-11	NR2F1	231988_x_at	4.5e-13	ZNF490
28641	0.00543	RPP30	226977_at	3e-11	IGIP	213266_at	4.68e-13	TP53BP1
28618	0.000981	PDE2A	220748_s_at	3.05e-11	ZNF580	225369_at	4.84e-13	ESAM
28586	0.0218	MAN2A2	242021_at	3.14e-11	XBP1	234773_x_at	4.88e-13	LOC101928288
28558	0.0149	GRIK3	219132_at	3.17e-11	PELI2	228538_at	4.88e-13	ZNF662
28557	0.00134	NEDD4L	1552519_at	3.29e-11	ACVR1C	242093_at	4.93e-13	SYTL5
28553	0.000396	MAPT	226571_s_at	3.31e-11	PTPRS	243351_at	5.29e-13	FZD10-AS1
28528	0.00707	TXNIP	228538_at	3.32e-11	ZNF662	207961_x_at	5.33e-13	MYH11
28524	0.00192	MIA2	228568_at	3.4e-11	MYZAP	226571_s_at	5.57e-13	PTPRS
28514	0.0094	TFF3	223496_s_at	3.4e-11	CCDC8	1557759_at	5.73e-13	ATP5SL
28478	0.0403	C16orf89	226506_at	3.45e-11	THSD4	229705_at	5.82e-13	PIK3C3
28463	5.64e-05	GPRASP1	243438_at	3.5e-11	PDE7B	1558348_at	5.89e-13	DET1
28459	0.0196	RBM47	241368_at	3.76e-11	PLIN5	221681_s_at	6.28e-13	DSPP
28441	0.00278	TOM1L2	219986_s_at	3.81e-11	ACAD10	204755_x_at	6.29e-13	HLF
28431	0.00226	LOC399716	242331_x_at	3.86e-11	FRG1JP	203980_at	6.54e-13	FABP4
28424	0.0339	TRIM6	241233_x_at	3.93e-11	ANKRD20A11P	235638_at	6.6e-13	RASSF6
28407	0.000123	DMRTC1	205236_x_at	3.94e-11	SOD3	226030_at	6.86e-13	ACADSB
28381	0.000683	SEC24D	46142_at	3.99e-11	LMF1	229073_at	7e-13	PRTG
28326	1.06e-07	CLDN11	213348_at	4.24e-11	CDKN1C	232077_s_at	7.09e-13	YPEL3
28324	0.0204	POTEG	235556_at	4.25e-11	CREBRF	223950_s_at	7.26e-13	FLYWCH1
28283	0.00134	KIT	212701_at	4.27e-11	TLN2	1560431_at	7.83e-13	PGM5P2
28245	0.00315	SCN7A	33850_at	4.38e-11	MAP4	221246_x_at	7.87e-13	TNS1
28228	0.0202	TGFB3	204823_at	4.44e-11	NAV3	209894_at	8e-13	LEPROT///LEPR
28163	0.0356	PLEKHA5	224838_at	4.45e-11	FOXP1	216320_x_at	8.11e-13	MST1
28099	0.0139	SEMA6A	231859_at	4.54e-11	C14orf132	1557263_s_at	8.11e-13	LOC102724814
28025	0.00145	ABCB1	219059_s_at	4.62e-11	LYVE1	46142_at	8.11e-13	LMF1
27999	0.0181	UBE2I	1554160_a_at	4.66e-11	ZNF446	225372_at	8.2e-13	C10orf54
27994	0.0143	WDR17	1568925_at	4.79e-11	MYLK3	210944_s_at	8.58e-13	CAPN3
27974	4.37e-06	ESR1	202908_at	4.8e-11	WFS1	1552733_at	8.66e-13	KLHDC1
27964	0.00301	ALDH7A1	204863_s_at	4.97e-11	IL6ST	208383_s_at	8.89e-13	PCK1
27953	0.0151	CCDC173	206552_s_at	5.05e-11	TAC1	215271_at	8.89e-13	TNN
27945	0.0487	SAP18	222571_at	5.07e-11	ST6GALNAC6	234085_at	9.74e-13	CCDC169
27942	9.2e-05	ZNF154	221012_s_at	5.19e-11	TRIM8	208789_at	9.9e-13	PTRF
27901	0.000555	NEIL1	207016_s_at	5.21e-11	LOC101928635///ALDH1A2	236657_at	1.01e-12	LOC100288911
27870	0.0145	MYLK	204997_at	5.21e-11	GPD1	235309_at	1.03e-12	RPS15A
27821	3.64e-05	TRIM66	238484_s_at	5.26e-11	SSBP2	230003_at	1.03e-12	SLC16A7
27802	0.00337	PDLIM3	232359_at	5.37e-11	RDH11	227952_at	1.04e-12	ZNF595
27718	0.012	KCNJ8	226402_at	5.44e-11	CYP2U1	1554842_at	1.07e-12	SLC12A1
27613	0.0438	USP40	239461_at	5.48e-11	GALNT15	227550_at	1.19e-12	GFRA1
27608	0.00928	IGF1R	219197_s_at	5.5e-11	SCUBE2	228264_at	1.22e-12	ACCS
27586	0.0404	SAA4	211454_x_at	5.51e-11	FKSG49	242021_at	1.25e-12	XBP1
27584	0.0187	ERN1	235045_at	5.58e-11	RBM7	218517_at	1.26e-12	JADE1
27577	0.000687	MEIS3P1	243834_at	5.6e-11	TNRC6A	1553858_at	1.3e-12	ZBTB3
27559	0.000416	HBB	226340_x_at	5.63e-11	MIR6859-1///MIR6859-2///LOC101930154///LOC100288778///WASH1///WASH7P///WASH2P///WASH3P	208982_at	1.31e-12	PECAM1
27552	0.00011	IGIP	230003_at	5.73e-11	SLC16A7	212448_at	1.32e-12	NEDD4L
27529	0.008	FMO4	212677_s_at	5.86e-11	CEP68	238625_at	1.37e-12	C1orf168
27507	0.0129	APBA1	208858_s_at	5.87e-11	ESYT1	212097_at	1.42e-12	CAV1
27472	0.0481	PALM3	221246_x_at	5.97e-11	TNS1	212566_at	1.42e-12	MAP4
27433	0.00929	PAWR	225704_at	6.29e-11	FBRSL1	216321_s_at	1.44e-12	NR3C1
27399	0.0172	PPM1A	204606_at	6.36e-11	CCL21	1553961_s_at	1.51e-12	SNX21
27393	0.00179	MAP3K1	213394_at	6.56e-11	MAPKBP1	228903_at	1.53e-12	CES4A
27367	0.0229	PELO	229302_at	6.7e-11	TMEM178A	238447_at	1.54e-12	RBMS3
27365	8.36e-08	MEG3	228758_at	6.74e-11	BCL6	226402_at	1.56e-12	CYP2U1
27291	0.000374	BCL2	205794_s_at	6.75e-11	NOVA1	235606_at	1.56e-12	DUBR
27238	0.026	ZNF516	204573_at	6.83e-11	CROT	217721_at	1.59e-12	44811
27230	0.00168	NR3C1	204793_at	6.86e-11	GPRASP1	204606_at	1.59e-12	CCL21
27210	7.81e-05	ATP1A2	241627_x_at	6.88e-11	ARHGEF40	1559220_at	1.6e-12	LOC101929054
27208	0.00505	RBM19	208873_s_at	6.9e-11	REEP5	232274_at	1.61e-12	CCNL2
27165	5.85e-05	FHIT	31637_s_at	7.14e-11	NR1D1///THRA	225720_at	1.62e-12	SYNPO2
27149	7.49e-05	MAMDC2	221833_at	7.21e-11	LOC100507577///LONP2///SIAH1	215235_at	1.62e-12	SPTAN1
27147	0.0263	CTNND2	210329_s_at	7.5e-11	SGCD	211697_x_at	1.72e-12	PNO1
27143	0.000574	ZNF586	223769_x_at	7.58e-11	HYI	226288_s_at	1.73e-12	NLGN2
27118	0.00629	CGNL1	235124_at	8.08e-11	EIF3J-AS1	208858_s_at	1.73e-12	ESYT1
27082	0.00113	FAM175A	204773_at	8.11e-11	IL11RA	237154_at	1.75e-12	LOC101930114
27080	0.0231	ZNF552	230218_at	8.17e-11	HIC1	224804_s_at	1.75e-12	FAM219B
27074	0.00069	ATG14	228880_at	8.6e-11	NAT8L	200795_at	1.75e-12	SPARCL1
27066	3.17e-06	NXNL2	214180_at	8.69e-11	MAN1C1	236656_s_at	1.75e-12	LOC100288911
27050	0.000543	GSTM1	1555872_a_at	8.72e-11	LOC728903///GLIDR	221012_s_at	1.76e-12	TRIM8
27049	1.23e-06	SLC40A1	230398_at	8.89e-11	TNS4	219935_at	1.77e-12	ADAMTS5
27030	0.00113	ABCG2	229657_at	8.9e-11	THRB	215178_x_at	1.82e-12	NAAA
26987	0.000104	CDO1	205870_at	9e-11	BDKRB2	235725_at	1.86e-12	SMAD4
26985	0.000231	ETV1	205529_s_at	9.1e-11	RUNX1T1	216264_s_at	1.88e-12	LAMB2
26970	9.4e-05	ROBO3	209005_at	9.17e-11	FBXL5	203188_at	1.9e-12	B4GAT1
26945	0.000695	ANKRA2	47571_at	9.28e-11	ZNF236	223496_s_at	1.94e-12	CCDC8
26942	0.0498	COBLL1	235638_at	9.39e-11	RASSF6	223444_at	2.01e-12	SENP7
26911	4.6e-05	HOXA5	215836_s_at	9.48e-11	PCDHGA1///PCDHGA2///PCDHGA3///PCDHGA4///PCDHGA5///PCDHGA6///PCDHGA7///PCDHGA9///PCDHGA10///PCDHGA11///PCDHGB1///PCDHGB2///PCDHGB3///PCDHGB5///PCDHGB6///PCDHGB7///PCDHGC4///PCDHGC5///PCDHGA12///PCDHGA8///PCDHGB4///PCDHGC3	218730_s_at	2.03e-12	OGN
26862	0.00424	HEPACAM2	205498_at	9.48e-11	GHR	231859_at	2.13e-12	C14orf132
26814	0.0313	DNAH11	215333_x_at	9.75e-11	GSTM1	225840_at	2.13e-12	TEF
26786	1.34e-11	COL17A1	219884_at	9.75e-11	LHX6	1553633_s_at	2.22e-12	SLC9B1
26770	0.00203	TUBB2B	230378_at	9.86e-11	SCGB3A1	210336_x_at	2.24e-12	MZF1
26738	0.000123	C1orf64	210336_x_at	1.02e-10	MZF1	212886_at	2.24e-12	CCDC69
26711	0.00255	CELF6	232204_at	1.04e-10	EBF1	214111_at	2.25e-12	OPCML
26691	0.00172	LOC101929550	213266_at	1.05e-10	TP53BP1	218825_at	2.34e-12	EGFL7
26652	2.73e-05	AGTR1	229030_at	1.13e-10	CAPN8	243703_x_at	2.43e-12	LIPE-AS1
26618	0.0409	FAM110B	225004_at	1.15e-10	TMEM101	220748_s_at	2.46e-12	ZNF580
26605	0.00095	EGR3	218517_at	1.19e-10	JADE1	226304_at	2.59e-12	HSPB6
26558	0.0229	CHIC1	225720_at	1.23e-10	SYNPO2	222571_at	2.62e-12	ST6GALNAC6
26546	2.08e-06	ESR1	212886_at	1.26e-10	CCDC69	1564876_s_at	2.81e-12	FOXP2
26516	3.09e-10	RIC3	221221_s_at	1.3e-10	KLHL3	1563035_x_at	2.88e-12	GPD1
26512	0.00153	CGNL1	225544_at	1.33e-10	TBX3	224153_s_at	3.01e-12	DHRS4-AS1
26470	0.00487	SEMA3G	216894_x_at	1.35e-10	CDKN1C	212838_at	3.11e-12	DNMBP
26411	1.09e-05	DRC3	202796_at	1.37e-10	SYNPO	219656_at	3.16e-12	PCDH12
26400	0.0133	IGF1R	205463_s_at	1.37e-10	PDGFA	215255_at	3.16e-12	IGSF9B
26337	0.00329	SLCO3A1	219656_at	1.42e-10	PCDH12	212717_at	3.31e-12	PLEKHM1
26311	0.000723	HBB	244368_x_at	1.46e-10	SUGT1	218546_at	3.35e-12	C1orf115
26275	0.000126	ARID2	236657_at	1.46e-10	LOC100288911	212677_s_at	3.46e-12	CEP68
26158	0.00244	ZNF135	209863_s_at	1.48e-10	TP63	204773_at	3.47e-12	IL11RA
26145	0.00694	GPIHBP1	208383_s_at	1.51e-10	PCK1	1569436_at	3.55e-12	TUSC8
26112	0.00958	GJC3	232098_at	1.53e-10	DST	226244_at	3.57e-12	CLEC14A
26098	0.0246	C12orf54	219093_at	1.54e-10	PID1	235406_x_at	3.6e-12	TMEM161B-AS1
25968	0.0294	STARD13-AS	1557759_at	1.55e-10	ATP5SL	1552615_at	3.81e-12	ACACB
25949	1.31e-11	DNAH5	221861_at	1.59e-10	ARRB1	240806_at	3.9e-12	RPL15
25913	0.00261	SEPP1	229764_at	1.61e-10	TPRG1	225424_at	3.97e-12	GPAM
25813	0.0222	RORA	223444_at	1.63e-10	SENP7	238456_at	4.03e-12	LOC100289230
25789	5.53e-05	SYNPO2	221681_s_at	1.63e-10	DSPP	235305_s_at	4.08e-12	ECHDC2
25763	6.5e-05	ZNF219	242818_x_at	1.67e-10	YIPF4	234338_s_at	4.08e-12	ZBTB47
25722	0.0342	MYEOV	226751_at	1.68e-10	CNRIP1	230218_at	4.09e-12	HIC1
25660	0.00593	LETM2	228198_s_at	1.72e-10	FAHD2CP	225004_at	4.13e-12	TMEM101
25647	0.00138	UNC5C	232262_at	1.78e-10	PIGL	226977_at	4.17e-12	IGIP
25645	0.00108	RANBP3L	228885_at	1.79e-10	MAMDC2	202328_s_at	4.22e-12	PKD1
25627	0.0229	MYNN	231015_at	1.79e-10	KLF15	231305_at	4.24e-12	LOC100507520
25608	0.00698	PTEN	228771_at	1.8e-10	GRK3	226692_at	4.35e-12	SERF2
25597	0.0158	AR	49111_at	1.82e-10	ARRB1	231923_at	4.36e-12	TMEM150C
25478	0.0372	LOC286297	213891_s_at	1.86e-10	TCF4	214829_at	4.36e-12	AASS
25444	0.0413	GNG11	234338_s_at	1.92e-10	ZBTB47	238656_at	4.38e-12	RAD50
25441	0.00482	DHRS7B	233123_at	1.93e-10	SLC40A1	208169_s_at	4.38e-12	PTGER3
25410	0.00613	WDR78	225424_at	1.93e-10	GPAM	1552519_at	4.43e-12	ACVR1C
25389	0.00243	MST1	219534_x_at	1.94e-10	CDKN1C	215836_s_at	4.55e-12	PCDHGA1
25271	0.000254	AMT	216918_s_at	2.05e-10	DST	206815_at	4.63e-12	SPAG8
25239	0.0143	STAT5A	238824_at	2.05e-10	RPS29	228880_at	4.78e-12	NAT8L
25230	5.76e-07	ITGBL1	226728_at	2.08e-10	SLC27A1	230744_at	4.8e-12	FSTL1
25198	0.0328	FAM204A	1563512_at	2.13e-10	NOS1AP	209253_at	4.81e-12	SORBS3
25155	0.0103	FOXA1	225102_at	2.24e-10	MGLL	235124_at	4.89e-12	EIF3J-AS1
25121	0.006	MAB21L1	215027_at	2.34e-10	RAPGEF3	230250_at	4.9e-12	PTPRB
25115	1.48e-05	LINC00965	215178_x_at	2.44e-10	NAAA	230154_at	4.95e-12	WAC
25041	0.042	SKAP1	227366_at	2.54e-10	RILP	204573_at	5.11e-12	CROT
25039	0.0105	RGS5	204100_at	2.56e-10	THRA	225560_at	5.18e-12	POMT2
24982	0.00584	CATSPER2	211697_x_at	2.6e-10	PNO1	218765_at	5.33e-12	SIDT2
24974	0.00991	LOC100506242	1566544_at	2.63e-10	PPP5D1	223769_x_at	5.36e-12	HYI
24886	0.0339	ETV1	1559545_at	2.66e-10	LOC101930404///SNORD116-28///SNORD115-26///SNORD115-13///SNORD115-7///SNORD116-22///SNORD116-4///PWARSN///SNORD107///SNRPN///IPW	215418_at	5.39e-12	PARVA
24873	0.005	TRIM9	201540_at	2.67e-10	FHL1	241627_x_at	5.59e-12	ARHGEF40
24829	0.0277	LOC401433///NUB1	1555874_x_at	2.69e-10	GLIDR	213924_at	5.78e-12	GNAL
24818	0.00021	THSD4	226522_at	2.81e-10	PODN	226286_at	5.82e-12	ELMOD3
24809	0.000288	HOTAIRM1	235240_at	2.82e-10	ATXN3	221154_at	5.95e-12	TRIM49
24797	6.72e-06	ATP9B	227075_at	2.83e-10	ELP3	237334_at	5.96e-12	SFXN2
24764	0.0221	GJA1	213524_s_at	2.84e-10	G0S2	205529_s_at	6.28e-12	RUNX1T1
24754	0.0157	GPD1L	213221_s_at	2.86e-10	SIK2	203959_s_at	6.38e-12	ZBTB40
24742	0.000692	GTF2IRD2B///GTF2IRD2	235368_at	2.9e-10	ADAMTS5	229497_at	6.47e-12	ANKDD1A
24707	0.0467	FGF2	229580_at	2.91e-10	CLSTN2	221221_s_at	6.64e-12	KLHL3
24704	0.00238	TAPT1-AS1	224837_at	3.03e-10	FOXP1	226632_at	6.71e-12	CYGB
24695	0.00123	SCGB3A1	231988_x_at	3.15e-10	ZNF490	205870_at	7.07e-12	BDKRB2
24691	0.0391	PTEN	204273_at	3.18e-10	EDNRB	224838_at	7.08e-12	FOXP1
24663	0.0122	DNAJC18	202192_s_at	3.36e-10	GAS7	239576_at	7.19e-12	MTUS1
24657	0.0187	CAV1	204136_at	3.37e-10	COL7A1	1558421_a_at	7.36e-12	C14orf180
24650	0.00183	RPAIN	228540_at	3.4e-10	QKI	204863_s_at	7.42e-12	IL6ST
24640	0.0156	TEDDM1	204359_at	3.44e-10	LOC100506718///FLRT2	226627_at	7.62e-12	44812
24637	0.042	GOLGA8A	230744_at	3.55e-10	FSTL1	209505_at	7.64e-12	NR2F1
24636	0.000695	CFI	214028_x_at	3.55e-10	TDRD3	228738_at	7.67e-12	D2HGDH
24616	0.0428	SAA4	205823_at	3.56e-10	RGS12	226340_x_at	7.68e-12	WASH3P
24613	0.00624	IGF1	235369_at	3.6e-10	C14orf28	210106_at	7.68e-12	BLRDH5
24592	0.000126	CMYA5	218707_at	3.64e-10	ZNF444	243834_at	7.87e-12	TNRC6A
24584	0.00213	NR3C1	208970_s_at	3.75e-10	UROD	232226_at	7.99e-12	LRRC4C
24572	0.00373	LRP2	215271_at	3.78e-10	TNN	203951_at	8.08e-12	CNN1
24552	0.0235	SCARA5	223430_at	3.88e-10	SIK2	49111_at	8.08e-12	ARRB1
24540	0.00108	NR3C1	203859_s_at	3.93e-10	PALM	231689_at	8.15e-12	TRPM7
24539	1.1e-05	ARHGAP20	232226_at	3.99e-10	LRRC4C	204793_at	8.18e-12	GPRASP1
24534	0.00556	RIBC1	204000_at	4.05e-10	GNB5	238003_at	8.45e-12	HEPN1///HEPACAM
24526	0.0293	NRXN1	229357_at	4.05e-10	ADAMTS5	205498_at	8.48e-12	GHR
24524	0.000242	ABCB1	1564876_s_at	4.08e-10	FOXP2	235045_at	8.49e-12	RBM7
24521	0.0129	IQGAP2	235264_at	4.15e-10	HCFC2	212567_s_at	8.55e-12	MAP4
24519	1.67e-05	TPM1	205059_s_at	4.17e-10	IDUA	228540_at	8.64e-12	QKI
24504	0.00124	TCTN1	204955_at	4.22e-10	SRPX	202552_s_at	8.67e-12	CRIM1
24480	3.16e-05	PER2	242093_at	4.25e-10	SYTL5	228771_at	8.86e-12	GRK3
24458	0.0143	AR	227875_at	4.28e-10	KLHL13	208873_s_at	9.15e-12	REEP5
24443	0.00171	LINC01000	204037_at	4.31e-10	LPAR1	212326_at	9.19e-12	VPS13D
24370	0.0353	KRT222	240806_at	4.33e-10	RPL15	232663_s_at	9.35e-12	UBAP1L
24357	0.0123	CX3CL1	201320_at	4.36e-10	SMARCC2	232204_at	9.37e-12	EBF1
24354	0.028	MNS1	218087_s_at	4.39e-10	SORBS1	208096_s_at	9.61e-12	COL21A1
24338	0.00229	INPP5J	226277_at	4.43e-10	COL4A3BP	229764_at	9.65e-12	TPRG1
24317	0.00146	AGR3	213924_at	4.47e-10	GNAL	209740_s_at	9.75e-12	PNPLA4
24266	6.58e-08	CAPN8	223119_s_at	4.51e-10	USP47	33850_at	9.98e-12	MAP4
24233	0.0283	ERGIC1	238625_at	4.63e-10	C1orf168	229657_at	1.06e-11	THRB
24162	0.00134	KIT	203726_s_at	4.72e-10	LAMA3	208030_s_at	1.08e-11	ADD1
24116	0.0472	SLC25A2	226286_at	4.77e-10	ELMOD3	216965_x_at	1.08e-11	SPG20
24115	0.000638	HBB	228903_at	4.8e-10	CES4A	1564277_a_at	1.1e-11	LOC286297
24111	0.00399	SLC25A27	229036_at	4.9e-10	TNRC6B	205399_at	1.1e-11	DCLK1
24106	0.0384	IL6ST	208632_at	5.04e-10	RNF10	211986_at	1.11e-11	AHNAK
24098	2.92e-06	ABCA5	1564277_a_at	5.09e-10	LOC101929583///LOC101928195///LOC100996643///LOC100133920///LOC286297	213181_s_at	1.12e-11	MOCS1
24096	0.025	EFNB3	226632_at	5.1e-10	CYGB	56256_at	1.14e-11	SIDT2
24032	0.000434	SYBU	1557961_s_at	5.26e-10	C8orf88	206057_x_at	1.19e-11	SPN
24004	0.0313	TAPT1	1552719_at	5.32e-10	CASC4	244512_at	1.23e-11	HOXB-AS1
23982	0.00228	SGSM2	1559220_at	5.35e-10	LOC101929054	234341_x_at	1.26e-11	LOC91548
23916	0.0464	FGF2	1554842_at	5.45e-10	SLC12A1	242864_at	1.32e-11	ZNF554
23895	0.000584	BCL2	226304_at	5.46e-10	HSPB6	201508_at	1.36e-11	IGFBP4
23876	0.00598	CAPN11	223347_at	5.57e-10	MUM1	209869_at	1.41e-11	ADRA2A
23837	0.006	MATN2	225613_at	5.6e-10	MAST4	215333_x_at	1.43e-11	GSTM1
23779	0.00298	TRMT10B	207283_at	5.63e-10	RPL23AP32	1563881_at	1.45e-11	MAGI1
23710	0.00352	ZBTB20	243709_at	5.95e-10	SLC38A9	218707_at	1.48e-11	ZNF444
23650	9.53e-05	FMO5	44783_s_at	6.01e-10	HEY1	228845_at	1.49e-11	PLBD2
23619	0.0361	PTEN	205399_at	6.09e-10	DCLK1	207876_s_at	1.56e-11	FLNC
23603	9.52e-05	RHD	222912_at	6.19e-10	ARRB1	202908_at	1.58e-11	WFS1
23593	0.00817	CNTNAP3	226917_s_at	6.26e-10	ANAPC4	235489_at	1.62e-11	RHOJ
23579	1.35e-05	THSD4	201525_at	6.28e-10	APOD	1556936_at	1.68e-11	GAS1RR
23534	0.0476	TPM2	43511_s_at	6.3e-10	ARRB1	235155_at	1.71e-11	BDH2
23515	1.19e-06	CLDN11	228456_s_at	6.3e-10	CDS2	228233_at	1.76e-11	FREM1
23450	1.78e-05	KCNJ16	203308_x_at	6.31e-10	HPS1	230054_at	1.79e-11	LOC100507547
23440	0.000648	PURA	209740_s_at	6.33e-10	PNPLA4	232098_at	1.82e-11	DST
23424	0.00857	FOXA1	202028_s_at	6.72e-10	RPL38	226277_at	1.86e-11	COL4A3BP
23379	0.000115	OPRL1	201032_at	6.79e-10	BLCAP	231785_at	1.95e-11	CGB7///NTF4
23373	0.0212	EVC	220016_at	6.94e-10	AHNAK	1557170_at	1.95e-11	NEK8
23368	0.0012	KIT	226449_at	6.98e-10	CEP120	1558820_a_at	1.96e-11	CCDC178
23323	0.0284	ALB	1554564_a_at	7.05e-10	SPPL3	204000_at	1.97e-11	GNB5
23306	0.0491	NRIP2	231923_at	7.07e-10	TMEM150C	240039_at	1.97e-11	PLA2R1
23275	0.000949	TRA2A	1553960_at	7.08e-10	SNX21	203657_s_at	2.02e-11	CTSF
23239	0.00909	LHFP	212948_at	7.32e-10	CAMTA2	204037_at	2.06e-11	LPAR1
23194	0.0365	ITIH5	234312_s_at	7.43e-10	ACSS2	226751_at	2.07e-11	CNRIP1
23193	0.0135	USP47	210106_at	7.45e-10	BLOC1S1-RDH5///RDH5	204823_at	2.09e-11	NAV3
23186	0.0119	CRMP1	241669_x_at	7.51e-10	PRKD2	221861_at	2.14e-11	ARRB1
23176	0.00233	MAOA	219134_at	7.59e-10	ADGRL4	236222_at	2.17e-11	MAATS1
23175	0.00668	IGF1R	222760_at	7.71e-10	ZNF703	221833_at	2.26e-11	SIAH1
23148	1.09e-07	SCGB1D1	225981_at	7.75e-10	HID1	206916_x_at	2.27e-11	TAT
23121	0.00229	TRIM68	202962_at	7.81e-10	KIF13B	227366_at	2.28e-11	RILP
23114	0.00324	FAM214A	212761_at	7.88e-10	TCF7L2	230228_at	2.33e-11	SSC5D
23113	0.00178	C21orf62-AS1	202191_s_at	7.9e-10	GAS7	221005_s_at	2.38e-11	PTDSS2
23101	0.00167	ITGA2	206416_at	8.1e-10	ZNF205	235556_at	2.44e-11	CREBRF
23092	0.000212	ANKRD20A11P	209869_at	8.31e-10	ADRA2A	232256_s_at	2.46e-11	LINC00997
23071	8.59e-05	ANKRD18A	229073_at	8.39e-10	PRTG	228198_s_at	2.52e-11	FAHD2CP
23048	0.0192	PTEN	236004_at	8.44e-10	AP5M1	213992_at	2.59e-11	COL4A6
23043	0.0153	FAM214A	222453_at	8.48e-10	CYBRD1	236004_at	2.7e-11	AP5M1
22933	5.72e-06	ANKRA2	206488_s_at	8.66e-10	CD36	232811_x_at	2.8e-11	PRICKLE1
22885	0.0147	AR	1569436_at	8.77e-10	TUSC8	233123_at	2.85e-11	SLC40A1
22800	0.00413	TSGA10	235424_at	8.79e-10	FAM122A	227529_s_at	2.92e-11	AKAP12
22796	0.0263	GLT8D2	1557598_at	8.92e-10	LOC101927870	223442_at	3.15e-11	NICN1
22772	3.88e-05	MAPT	204227_s_at	9.14e-10	TK2	215321_at	3.16e-11	RUNDC3B
22676	0.0161	DENND2C	1557170_at	9.41e-10	NEK8	202028_s_at	3.22e-11	RPL38
22673	0.00121	PSD2	241789_at	9.44e-10	RBMS3	238935_at	3.36e-11	RPS27L
22646	0.00261	ANKRD20A2	201087_at	9.55e-10	PXN	1554564_a_at	3.44e-11	SPPL3
22604	0.0114	TOX3	201812_s_at	9.58e-10	C4orf46///TOMM7	206416_at	3.45e-11	ZNF205
22534	0.000282	BCL2	225035_x_at	9.58e-10	LOC102723897///MIR6859-1///MIR6859-2///LOC101930154///LOC100288778///WASH1///WASH7P///WASH2P///WASH3P	37953_s_at	3.51e-11	ASIC1
22489	0.0115	DYNC2H1	227026_at	9.69e-10	MPHOSPH8	47571_at	3.52e-11	ZNF236
22488	8.49e-06	TRABD2B	203010_at	9.77e-10	STAT5A	216263_s_at	3.61e-11	NGDN
22484	0.0121	SH3D19	234341_x_at	9.99e-10	LOC91548	225704_at	3.64e-11	FBRSL1
22483	0.000147	GSTM1	225248_at	1e-09	SPPL2B	235368_at	3.7e-11	ADAMTS5
22472	0.00698	GSTM4	217504_at	1.01e-09	ABCA6	242082_at	3.7e-11	MMAB
22465	0.00183	PUS7L	233929_x_at	1.02e-09	MIR6859-1///MIR6859-2///LOC101930154///LOC100288778///WASH1///WASH7P///WASH2P///WASH3P	235471_at	3.75e-11	VSTM4
22431	0.0102	BMP5	225995_x_at	1.03e-09	WASH1///WASH2P	244179_x_at	3.91e-11	LOC102724197
22411	0.00813	OR2A20P	223442_at	1.03e-09	NICN1	244368_x_at	3.91e-11	SUGT1
22408	0.0404	MAP9	213397_x_at	1.03e-09	RNASE4	43511_s_at	3.92e-11	ARRB1
22390	0.000599	TRIM58	223012_at	1.03e-09	MIR4746///UBXN6	208970_s_at	4.08e-11	UROD
22382	8.44e-06	PIGR	218272_at	1.05e-09	TTC38	235369_at	4.11e-11	C14orf28
22358	0.00594	IGF1	214829_at	1.05e-09	AASS	239297_at	4.22e-11	KIAA1456
22273	0.000203	MGP	232953_at	1.07e-09	LINC00266-1	230378_at	4.24e-11	SCGB3A1
22219	8.06e-07	GRAMD3	225354_s_at	1.08e-09	SH3BGRL2	223623_at	4.25e-11	C2orf40
22055	0.00029	DMTN	210517_s_at	1.09e-09	AKAP12	1561894_at	4.26e-11	C7orf49
22047	0.000109	COL14A1	215255_at	1.15e-09	IGSF9B	225544_at	4.47e-11	TBX3
22010	0.000879	FRMD6	224153_s_at	1.16e-09	DHRS4-AS1	1563512_at	4.5e-11	NOS1AP
21989	0.0174	PCM1	212703_at	1.16e-09	TLN2	232953_at	4.53e-11	LINC00266-1
21987	0.0043	PPP2R2A	229497_at	1.16e-09	ANKDD1A	213394_at	4.56e-11	MAPKBP1
21911	1.69e-05	NTN4	209541_at	1.16e-09	IGF1	1568779_a_at	4.65e-11	ECM2
21880	0.0182	LOC105378732	34408_at	1.18e-09	RTN2	1556579_s_at	4.72e-11	IGSF10
21828	3.66e-09	KIAA1456	213705_at	1.19e-09	GGCX	209005_at	4.83e-11	FBXL5
21825	0.00214	VSIG2	202815_s_at	1.21e-09	HEXIM1	226449_at	4.87e-11	CEP120
21797	0.000516	GPRASP2	1561346_at	1.28e-09	LOC101927166	203308_x_at	4.91e-11	HPS1
21780	0.00138	HBB	213258_at	1.29e-09	TFPI	208016_s_at	5.02e-11	AGTR1
21749	0.0266	PHLDB2	219563_at	1.3e-09	SYNE3///LINC00341	204377_s_at	5.1e-11	DCAF1
21691	0.00467	WLS	215856_at	1.32e-09	SIGLEC15	1563674_at	5.19e-11	FCRL2
21682	0.000457	ZBTB20	231305_at	1.33e-09	LOC100507520	229957_at	5.2e-11	TMEM91
21644	0.00477	KIF13A	215184_at	1.33e-09	DAPK2	201812_s_at	5.25e-11	C4orf46///TOMM7
21631	0.00686	PPM1K	221472_at	1.34e-09	SERINC3	201032_at	5.49e-11	BLCAP
21610	0.0129	ZNF503	224562_at	1.37e-09	WASF2	219093_at	5.81e-11	PID1
21592	0.00176	KIT	211066_x_at	1.39e-09	PCDHGA1///PCDHGA2///PCDHGA3///PCDHGA4///PCDHGA5///PCDHGA6///PCDHGA7///PCDHGA9///PCDHGA10///PCDHGA11///PCDHGB1///PCDHGB2///PCDHGB3///PCDHGB5///PCDHGB6///PCDHGB7///PCDHGC4///PCDHGC5///PCDHGA12///PCDHGA8///PCDHGB4///PCDHGC3	243709_at	5.87e-11	SLC38A9
21554	1.69e-05	ZNF219	1561190_at	1.4e-09	CDKL3	53991_at	5.9e-11	DENND2A
21505	0.000197	PDLIM3	223261_at	1.42e-09	POLK	229729_at	5.92e-11	TMEM8B
21469	0.00758	PIP4K2B	206580_s_at	1.42e-09	EFEMP2	213221_s_at	5.99e-11	SIK2
21455	0.0385	SFRP1	203292_s_at	1.44e-09	VPS11	213891_s_at	6.01e-11	TCF4
21432	0.0031	IGF1	44702_at	1.49e-09	SYDE1	229357_at	6.03e-11	ADAMTS5
21414	0.0117	CROCCP3	233354_at	1.51e-09	ZNF426	238824_at	6.04e-11	RPS29
21391	3.31e-06	STC2	213169_at	1.59e-09	SEMA5A	242788_at	6.06e-11	KDM4D
21390	7.42e-05	JAM3	212865_s_at	1.59e-09	COL14A1	203859_s_at	6.51e-11	PALM
21372	0.000844	LOC100509780	227504_s_at	1.63e-09	MED28	206816_s_at	6.51e-11	SPAG8
21366	6.28e-06	KIF13B	222357_at	1.64e-09	ZBTB20	242818_x_at	6.53e-11	YIPF4
21345	0.0134	C14orf37	207132_x_at	1.64e-09	PFDN5	223604_at	6.55e-11	GARNL3
21332	0.00257	FRA10AC1	230054_at	1.66e-09	LOC100507547///PRRT1	1569696_at	6.67e-11	CSMD2-AS1
21296	0.000113	PKD1	222756_s_at	1.66e-09	ARRB1	202796_at	6.77e-11	SYNPO
21268	0.0116	ANKRD42	221005_s_at	1.7e-09	PTDSS2	221472_at	6.84e-11	SERINC3
21259	0.000504	TMTC1	225306_s_at	1.72e-09	SLC25A29	225248_at	6.87e-11	SPPL2B
21238	0.00874	PDGFRA	1554003_at	1.76e-09	ARHGEF28	230398_at	6.9e-11	TNS4
21218	0.00227	TAPT1-AS1	201557_at	1.77e-09	VAMP2	1558982_at	6.93e-11	ANKRD20A12P
21200	0.0169	NANOG	223041_at	1.8e-09	CD99L2	238650_x_at	6.98e-11	WDR89
21166	0.00473	IGSF21	1558828_s_at	1.84e-09	CARMN	206580_s_at	7.08e-11	EFEMP2
21163	0.0155	KCNIP4	230479_at	1.88e-09	EIF3F	228456_s_at	7.22e-11	CDS2
21138	0.0362	NAV2	204550_x_at	1.92e-09	GSTM1	214066_x_at	7.44e-11	NPR2
21116	0.00026	LPCAT2	242123_at	1.94e-09	PAQR7	234762_x_at	7.45e-11	NLN
21086	0.000695	THSD1	226806_s_at	1.95e-09	NFIA	223430_at	7.56e-11	SIK2
21078	0.0189	OR51Q1	227529_s_at	1.96e-09	AKAP12	1552523_a_at	7.65e-11	TIGD4
21051	0.0148	FAS	232256_s_at	1.98e-09	LINC00997	1561190_at	7.9e-11	CDKL3
21042	0.0452	TTC28	228333_at	1.98e-09	ZEB2	204623_at	8.3e-11	TFF3
21039	0.00044	ITGA11	228816_at	1.99e-09	ATP6AP1L	1568951_at	8.42e-11	ZNF280D
21010	0.00433	RTN4RL1	212111_at	2e-09	STX12	211621_at	8.59e-11	AR
21009	0.000917	ANKRD20A2	228845_at	2.08e-09	PLBD2	220016_at	8.86e-11	AHNAK
20978	0.027	SERPINB6	214177_s_at	2.09e-09	PBXIP1	223261_at	8.88e-11	POLK
20942	0.00172	GSTT2	205510_s_at	2.11e-09	FLJ10038	214451_at	9e-11	TFAP2B
20940	0.000266	CCNL2	242864_at	2.12e-09	ZNF554	219059_s_at	9e-11	LYVE1
20939	0.00282	ALOX15B	228312_at	2.19e-09	PI16	1568249_at	9.03e-11	SNHG17
20917	0.000149	ITM2A	205355_at	2.2e-09	ACADSB	229030_at	9.29e-11	CAPN8
20892	0.00358	LINC01530	226627_at	2.21e-09	44812	225306_s_at	9.3e-11	SLC25A29
20883	0.0291	LYPD6B	214066_x_at	2.41e-09	NPR2	207712_at	9.44e-11	BAGE
20875	0.00496	FAM13A-AS1	229027_at	2.41e-09	PPM1A	225102_at	9.55e-11	MGLL
20871	0.000286	PLPPR1	204703_at	2.42e-09	IFT88	227006_at	9.63e-11	PPP1R14A
20844	0.000136	POTEB3	1558142_at	2.43e-09	TNRC6B	1557961_s_at	9.64e-11	C8orf88
20831	0.0459	STIM2	207876_s_at	2.44e-09	FLNC	204136_at	9.64e-11	COL7A1
20811	0.00312	KCNMA1	203063_at	2.45e-09	PPM1F	219884_at	9.8e-11	LHX6
20793	0.0103	PTEN	238886_at	2.51e-09	TMED10	228312_at	9.89e-11	PI16
20785	0.0391	LAMA1	229957_at	2.52e-09	TMEM91	235424_at	9.95e-11	FAM122A
20757	0.0107	INPP4B	53991_at	2.64e-09	DENND2A	201320_at	1.02e-10	SMARCC2
20743	0.0332	MAP1B	204303_s_at	2.67e-09	CTIF	229580_at	1.03e-10	CLSTN2
20739	0.00167	KIT	213182_x_at	2.69e-09	CDKN1C	226728_at	1.04e-10	SLC27A1
20735	0.00836	FOXA1	206101_at	2.74e-09	ECM2	205463_s_at	1.06e-10	PDGFA
20718	0.0363	ZNF346	225311_at	2.8e-09	IVD	202815_s_at	1.06e-10	HEXIM1
20713	0.0392	OLFM4	240039_at	2.86e-09	PLA2R1	222453_at	1.06e-10	CYBRD1
20687	0.000564	NME9	205145_s_at	2.86e-09	MYL5	213900_at	1.07e-10	FAM189A2
20609	0.000397	CIRBP	237334_at	2.87e-09	SFXN2	205510_s_at	1.09e-10	FLJ10038
20580	0.00647	ZNF620	228233_at	2.99e-09	FREM1	241233_x_at	1.1e-10	ANKRD20A11P
20536	0.0119	TSPOAP1	239300_at	3.01e-09	PIK3C3	208632_at	1.11e-10	RNF10
20521	0.00012	HBB	206815_at	3.02e-09	SPAG8	210375_at	1.11e-10	PTGER3
20483	2.69e-06	ABCA5	210740_s_at	3.03e-09	ITPK1	218259_at	1.12e-10	MKL2
20468	3.02e-05	DST	230228_at	3.03e-09	SSC5D	225981_at	1.12e-10	HID1
20447	6.81e-06	NRSN1	241484_x_at	3.06e-09	FRG1CP///LOC283788	228501_at	1.14e-10	GALNT15
20434	0.000659	ZNF177	222129_at	3.09e-09	FAM134A	224837_at	1.16e-10	FOXP1
20433	0.000288	MAPT	238992_at	3.12e-09	POLI	206488_s_at	1.18e-10	CD36
20388	0.00105	LINC00623	212936_at	3.13e-09	FAM172A	228333_at	1.22e-10	ZEB2
20299	0.0109	MYOF	242239_at	3.18e-09	NSUN6	227743_at	1.28e-10	MYO15B
20293	4.15e-06	ECHDC2	202350_s_at	3.18e-09	LOC100506558///MATN2	226522_at	1.28e-10	PODN
20289	0.00628	FAM126A	214451_at	3.22e-09	TFAP2B	204359_at	1.29e-10	FLRT2
20273	0.000155	CCDC155	219396_s_at	3.26e-09	MIR631///NEIL1	1562321_at	1.34e-10	PDK4
20270	0.034	BEX2	238935_at	3.32e-09	RPS27L	231807_at	1.36e-10	KIAA1217
20173	0.0361	FBXO2	213181_s_at	3.35e-09	MOCS1	201540_at	1.44e-10	FHL1
20107	0.00287	FYCO1	205583_s_at	3.43e-09	ALG13	213258_at	1.44e-10	TFPI
20105	0.00206	CLK4	219379_x_at	3.47e-09	ZNF358	201087_at	1.45e-10	PXN
20075	0.00821	AFF3	242082_at	3.49e-09	MMAB	215856_at	1.45e-10	SIGLEC15
20031	0.00305	SETBP1	221519_at	3.59e-09	FBXW4	237210_at	1.47e-10	NFRKB
20013	0.0013	PCSK1	230661_at	3.6e-09	LOC286191	221049_s_at	1.48e-10	POLL
19999	0.00791	NEK3	244179_x_at	3.61e-09	LOC102724197///LOC100132705///GGT2///GGT8P///GGTLC1///GGTLC2///GGT3P///GGT1	235342_at	1.5e-10	SPOCK3
19994	0.0421	FGF2	215153_at	3.67e-09	NOS1AP	224288_x_at	1.54e-10	FKSG49
19963	1.31e-05	SEMA6D	235471_at	3.71e-09	VSTM4	1560853_x_at	1.59e-10	ZNF826P
19916	0.0499	NUDT16P1	228159_at	3.73e-09	WDFY2	205236_x_at	1.62e-10	SOD3
19913	0.000372	SPEF2	224375_at	3.78e-09	LOC102724870	217504_at	1.63e-10	ABCA6
19903	0.00659	SLC40A1	202746_at	3.83e-09	ITM2A	241745_at	1.64e-10	LOC100507557
19898	0.00989	ELL2	228642_at	3.88e-09	HOTAIRM1	224375_at	1.65e-10	LOC102724870
19877	0.00628	WNT4	206167_s_at	4.07e-09	ARHGAP6	226972_s_at	1.65e-10	CCDC136
19872	0.035	SCAND2P	221834_at	4.08e-09	LOC100507577///LONP2	239996_x_at	1.7e-10	ATP2A2
19861	0.0156	TNFSF12	236649_at	4.13e-09	DTWD1	241789_at	1.71e-10	RBMS3
19857	0.0436	RMDN2	221049_s_at	4.19e-09	POLL	214028_x_at	1.73e-10	TDRD3
19852	0.000592	LIFR	225698_at	4.22e-09	EPB41L4A-AS1	225995_x_at	1.79e-10	WASH1///WASH2P
19816	0.000135	LOC283788	232663_s_at	4.35e-09	UBAP1L	230497_at	1.87e-10	CELF5
1954-03-18	1.9e-06	TTC6	244512_at	4.38e-09	HOXB-AS1	212865_s_at	1.89e-10	COL14A1
19706	0.00169	LUZP2	222364_at	4.5e-09	SLC44A1	203726_s_at	1.9e-10	LAMA3
19639	0.0149	SCGB2A1	204193_at	4.54e-09	CHKB	210739_x_at	1.94e-10	SLC4A4
19466	0.000226	PLK2	214919_s_at	4.58e-09	ANKHD1-EIF4EBP3///ANKHD1///EIF4EBP3	213524_s_at	1.94e-10	G0S2
19432	0.00886	PCBD2	228003_at	4.59e-09	RAB30	202350_s_at	1.95e-10	LOC100506558///MATN2
19373	0.000226	DKK3	228762_at	4.64e-09	LFNG	213705_at	1.95e-10	GGCX
19343	0.00401	NTRK2	206916_x_at	4.66e-09	TAT	233929_x_at	2.03e-10	MIR6859-1
19326	0.00157	LYPD6	218259_at	4.73e-09	MKL2	210740_s_at	2.03e-10	ITPK1
19287	0.0322	AHNAK	241114_s_at	4.76e-09	ACAA2	1555872_a_at	2.05e-10	LOC728903///GLIDR
19265	0.00202	CLDN8	204663_at	4.76e-09	ME3	231015_at	2.06e-10	KLF15
19218	0.000258	GREB1	234971_x_at	4.88e-09	PLCD3	216918_s_at	2.07e-10	DST
19216	0.0132	AR	229679_at	4.98e-09	LOC101060443///C12orf76	1553960_at	2.11e-10	SNX21
19191	0.000228	PTHLH	213992_at	5e-09	COL4A6	222912_at	2.13e-10	ARRB1
19182	0.00394	SLC8A2	225430_at	5.02e-09	GATC	235240_at	2.16e-10	ATXN3
19164	1.19e-05	MAPT	223604_at	5.11e-09	GARNL3	207132_x_at	2.19e-10	PFDN5
19132	0.0499	MAATS1	1568249_at	5.19e-09	SNHG17///SNORA71B	220869_at	2.22e-10	UBA6
19121	0.0385	MCF2L	231807_at	5.4e-09	KIAA1217	233781_s_at	2.24e-10	RIF1
19108	0.0349	KCNMA1	228875_at	5.45e-09	FAM162B	202192_s_at	2.25e-10	GAS7
19093	7.65e-06	TP53TG3	232811_x_at	5.5e-09	PRICKLE1	1561346_at	2.29e-10	LOC101927166
19065	2.84e-05	NOVA1	1553602_at	5.58e-09	MUCL1	225613_at	2.3e-10	MAST4
19047	1.43e-07	ACTA2-AS1	224755_at	5.82e-09	TM9SF3	225035_x_at	2.32e-10	LOC102723897
18976	0.00168	OR5P2	239297_at	5.82e-09	LOC101927137///KIAA1456	222083_at	2.32e-10	GLYAT
18949	0.00365	LOC105370792	215321_at	5.82e-09	RUNDC3B	213169_at	2.35e-10	SEMA5A
18948	0.0486	ZIM2///PEG3	222494_at	5.88e-09	FOXN3	211066_x_at	2.37e-10	PCDHGA1
18934	0.000849	EIF3F	206816_s_at	5.88e-09	SPAG8	212703_at	2.38e-10	TLN2
18916	0.0236	HNMT	203435_s_at	5.89e-09	MME	228758_at	2.4e-10	BCL6
18909	0.0133	CXCL12	228040_at	5.9e-09	GLIDR	205893_at	2.41e-10	NLGN1
18897	0.00741	IGF1R	205898_at	5.92e-09	CX3CR1	222129_at	2.42e-10	FAM134A
18866	0.000126	ZNF214	222043_at	6.01e-09	CLU	204550_x_at	2.55e-10	GSTM1
18844	0.00195	IGF1	210946_at	6.09e-09	PLPP1	223691_at	2.56e-10	RGS22
18841	0.01	ABCB9	229476_s_at	6.12e-09	THRSP	227874_at	2.57e-10	EMCN
18833	9.68e-05	GUSBP3	204072_s_at	6.12e-09	FRY	239345_at	2.59e-10	SLC19A3
18800	0.0308	KIAA0408	220771_at	6.29e-09	LINC00328	204582_s_at	2.64e-10	KLK3
18749	0.00652	FOXA1	203685_at	6.5e-09	BCL2	229036_at	2.65e-10	TNRC6B
18738	0.00231	FAM175A	209826_at	6.51e-09	PPT2-EGFL8///EGFL8///PPT2	232069_at	2.65e-10	KIF26A
18706	1.79e-05	MIR4697HG	235076_at	6.62e-09	CALCOCO2	205823_at	2.67e-10	RGS12
18621	0.00286	HBB	227809_at	6.74e-09	ZC3H6	204955_at	2.73e-10	SRPX
18612	0.0207	SLC46A1	204418_x_at	6.74e-09	GSTM2	202590_s_at	2.74e-10	PDK2
18574	5.1e-05	RHOT1	213283_s_at	6.9e-09	SALL2	227075_at	2.74e-10	ELP3
18544	0.00191	TESC	239996_x_at	7.43e-09	ATP2A2	244518_at	2.75e-10	LOC100130452
18494	0.0198	HPGD	210908_s_at	7.44e-09	PFDN5	238886_at	2.76e-10	TMED10
18482	0.000901	LAMA3	221832_s_at	7.46e-09	LUZP1	218087_s_at	2.83e-10	SORBS1
18472	0.00156	SPDYE8P	219477_s_at	7.57e-09	LOC101930578///MRPS31P5///THSD1	1557598_at	2.83e-10	LOC101927870
1950-07-24	1.92e-06	LOC55338	233781_s_at	7.64e-09	RIF1	206143_at	2.85e-10	SLC26A3
18444	0.00184	FAM101A	226895_at	7.65e-09	NFIC	241866_at	2.87e-10	SLC16A7
18428	0.000397	RABEP1	1555942_a_at	7.85e-09	MIR205	232527_at	2.9e-10	PSMD6-AS2
18420	0.0127	ZNF395	1556579_s_at	7.92e-09	IGSF10	203010_at	2.91e-10	STAT5A
18419	0.0135	STX18-AS1	32502_at	8.03e-09	GDPD5	203063_at	2.95e-10	PPM1F
18411	0.0462	EGFLAM	205198_s_at	8.1e-09	ATP7A	222756_s_at	3.01e-10	ARRB1
18379	0.0226	TRIM9	226198_at	8.2e-09	TOM1L2	221832_s_at	3.05e-10	LUZP1
18372	0.00565	RBM43	232069_at	8.21e-09	KIF26A	229476_s_at	3.13e-10	THRSP
18364	4.96e-07	GRIA4	228847_at	8.36e-09	EXOC3	227026_at	3.14e-10	MPHOSPH8
18336	3.84e-06	ESR1	219095_at	8.47e-09	PLA2G4B///JMJD7-PLA2G4B	235264_at	3.14e-10	HCFC2
18333	0.01	IGF1	226974_at	8.53e-09	NEDD4L	223119_s_at	3.24e-10	USP47
18330	0.00268	UBE2B	204906_at	8.77e-09	RPS6KA2	213317_at	3.24e-10	CLIC5
18314	0.000444	PDZK1	52159_at	9.18e-09	HEMK1	226806_s_at	3.33e-10	NFIA
18294	0.0238	PDE5A	208630_at	9.23e-09	HADHA	220456_at	3.35e-10	SPTLC3
18290	0.000172	LAMA3	212697_at	9.53e-09	FAM134C	34408_at	3.37e-10	RTN2
18275	0.0015	SCN4A	231821_x_at	9.55e-09	LOC729218///GTF2IP20///LINC01061	224027_at	3.4e-10	CCL28
18260	0.00324	SETBP1	223387_at	9.67e-09	ZFYVE1	203292_s_at	3.4e-10	VPS11
18232	0.0386	GLIPR1L2	210375_at	9.71e-09	PTGER3	1553279_at	3.4e-10	BTNL9
18209	0.0103	MOB3B	200710_at	9.89e-09	ACADVL	1561221_x_at	3.48e-10	LOC728099
18193	0.0264	PLCZ1	202105_at	9.93e-09	IGBP1	225698_at	3.53e-10	EPB41L4A-AS1
18187	0.0196	SYNJ2	214940_s_at	1.01e-08	SMG6	215153_at	3.53e-10	NOS1AP
18139	0.000246	KLF3-AS1	230435_at	1.03e-08	FAM228B	222364_at	3.62e-10	SLC44A1
18132	0.00831	KIAA1683	202590_s_at	1.04e-08	PDK2	228326_at	3.64e-10	WDR27
18076	0.0105	ITPR1	209570_s_at	1.06e-08	NSG1	213348_at	3.75e-10	CDKN1C
18036	0.00725	GIPR	37384_at	1.06e-08	PPM1F	228762_at	3.77e-10	LFNG
18014	0.0154	IGF1	1563674_at	1.07e-08	FCRL2	204303_s_at	3.8e-10	CTIF
18011	1.38e-07	KLHL13	205478_at	1.09e-08	PPP1R1A	241669_x_at	3.87e-10	PRKD2
17974	4.69e-09	PI15	225595_at	1.11e-08	CREBZF	243774_at	4.04e-10	MUC20
17970	0.000136	FAM189A2	213236_at	1.12e-08	SASH1	201525_at	4.06e-10	APOD
17931	0.00332	NR3C1	209687_at	1.12e-08	CXCL12	209220_at	4.09e-10	GPC3
17870	0.00909	KRT5	224288_x_at	1.12e-08	FKSG49	1552719_at	4.15e-10	CASC4
17862	0.0161	FLJ36840	228501_at	1.13e-08	GALNT15	221519_at	4.15e-10	FBXW4
17837	0.00181	RABEP1	1555743_s_at	1.14e-08	ERVH-6	223012_at	4.21e-10	MIR4746
17816	3.55e-05	SCN7A	227325_at	1.16e-08	INAFM1	229679_at	4.24e-10	C12orf76
17775	1.11e-07	EDA2R	204686_at	1.2e-08	IRS1	216835_s_at	4.25e-10	DOK1
17755	0.00661	C1orf168	202973_x_at	1.21e-08	FAM13A	207283_at	4.47e-10	RPL23AP32
17649	0.000552	HBB	205211_s_at	1.21e-08	RIN1	215118_s_at	4.53e-10	IGH
17595	0.00444	NLGN4Y	225918_at	1.22e-08	GLG1	44783_s_at	4.55e-10	HEY1
17578	0.00345	SSBP2	213800_at	1.23e-08	CFH	1553186_x_at	4.63e-10	RASEF
17488	0.00407	GSTM4	203710_at	1.23e-08	ITPR1	1558142_at	4.79e-10	TNRC6B
17484	0.0233	TBX3	1568779_a_at	1.24e-08	ECM2	219134_at	4.92e-10	ADGRL4
17466	2.53e-05	ERBB4	1562321_at	1.28e-08	PDK4	205911_at	5.02e-10	PTH1R
17454	0.0485	NFIA	213068_at	1.29e-08	DPT	214984_at	5.03e-10	SLC7A5P1
17434	0.0275	MED12L	200715_x_at	1.31e-08	SNORD32A///SNORD33///SNORD34///SNORD35A///RPL13A	1556834_at	5.17e-10	DSG2-AS1
17432	0.0182	GIPC2	227591_at	1.31e-08	SH3BP5-AS1	201749_at	5.24e-10	ECE1
17428	0.0332	AHNAK	221974_at	1.31e-08	LOC101930404///SNORD116-28///SNORD115-26///SNORD115-13///SNORD115-7///SNORD116-22///SNORD116-4///PWARSN///SNORD107///SNRPN///IPW	222760_at	5.28e-10	ZNF703
17412	0.00279	CHRM5	227326_at	1.32e-08	MXRA7	232373_at	5.33e-10	NOXA1
17383	0.00161	ZSWIM5	1553186_x_at	1.36e-08	RASEF	240912_x_at	5.33e-10	EWSAT1
17333	0.0414	DTWD1	226705_at	1.38e-08	FGFR1	205355_at	5.37e-10	ACADSB
17232	0.00511	DCX	202795_x_at	1.38e-08	TRIOBP	208630_at	5.42e-10	HADHA
17203	0.0128	SRGAP1	215918_s_at	1.41e-08	SPTBN1	228642_at	5.43e-10	HOTAIRM1
17189	0.0071	SLC22A23	227198_at	1.42e-08	AFF3	222494_at	5.46e-10	FOXN3
17170	0.0122	GLRA3	213519_s_at	1.43e-08	LAMA2	226911_at	5.49e-10	EGFLAM
17103	0.00172	EPM2AIP1	228326_at	1.45e-08	WDR27	230479_at	5.55e-10	EIF3F
17081	9.89e-06	PLPPR1	208016_s_at	1.48e-08	AGTR1	212761_at	5.6e-10	TCF7L2
17049	0.00133	HRASLS5	204623_at	1.48e-08	TFF3	213283_s_at	5.61e-10	SALL2
16962	0.00217	TCP11L2	223316_at	1.5e-08	CCDC3	224562_at	5.7e-10	WASF2
16911	0.00136	NDN	236248_x_at	1.5e-08	TADA2B	1552754_a_at	5.79e-10	CADM2
16886	1.16e-05	DNALI1	209335_at	1.51e-08	DCN	209541_at	5.84e-10	IGF1
16866	0.0218	FGFR1	213592_at	1.55e-08	APLNR	1556864_at	5.9e-10	TCTN1
16862	1.48e-07	SCGB1D2	209071_s_at	1.56e-08	RGS5	1555216_a_at	5.9e-10	SLC7A5P1
16840	0.000287	MLPH	1560853_x_at	1.57e-08	ZNF826P	1559400_s_at	5.99e-10	PAPPA
16839	0.0244	AFP	232554_at	1.58e-08	LRRC56	216894_x_at	6.09e-10	CDKN1C
16826	0.0389	ZC2HC1A	221207_s_at	1.64e-08	NBEA	44702_at	6.15e-10	SYDE1
16818	0.0028	NEDD4L	232527_at	1.65e-08	PSMD6-AS2	226895_at	6.31e-10	NFIC
16730	0.0155	AR	232373_at	1.65e-08	NOXA1	206101_at	6.34e-10	ECM2
16716	0.000554	RBMS3	1558906_a_at	1.66e-08	OSER1-AS1	226917_s_at	6.52e-10	ANAPC4
16676	0.00037	NAV2	200878_at	1.68e-08	EPAS1	223347_at	6.52e-10	MUM1
16655	2.29e-07	CARMN	205116_at	1.69e-08	LAMA2	1553185_at	6.69e-10	RASEF
16629	4.4e-05	SAMD5	201321_s_at	1.7e-08	SMARCC2	220024_s_at	6.82e-10	PRX
16616	2.46e-05	LOC101926935	226470_at	1.71e-08	GGT7	220331_at	6.98e-10	CYP46A1
16600	0.00609	IDS	226625_at	1.72e-08	TGFBR3	1561666_a_at	7.02e-10	PSMG3-AS1
16562	0.0185	TPBG	243774_at	1.74e-08	MUC20	205059_s_at	7.06e-10	IDUA
16549	0.00166	ARL4A	238049_at	1.75e-08	GRAMD3	205009_at	7.06e-10	TFF1
16548	5.76e-05	MASP2	213364_s_at	1.79e-08	SNX1	228816_at	7.19e-10	ATP6AP1L
16513	0.00035	RAB3GAP1	204753_s_at	1.81e-08	HLF	214177_s_at	7.35e-10	PBXIP1
16425	0.0067	CROT	211535_s_at	1.82e-08	FGFR1	32502_at	7.5e-10	GDPD5
16346	0.000128	EPB41L4A	224673_at	1.83e-08	LENG8	225430_at	7.63e-10	GATC
16337	0.000603	POTED	227873_at	1.83e-08	TXNDC15	244865_at	7.67e-10	HAX1
16268	0.00957	THRB	225381_at	1.84e-08	MIR100HG	233354_at	7.89e-10	ZNF426
16249	0.0435	SERPINA6	201749_at	1.84e-08	ECE1	228003_at	7.94e-10	RAB30
16221	0.00535	DSC1	210874_s_at	1.88e-08	NAT6	210908_s_at	8.3e-10	PFDN5
16199	0.00774	CAB39L	202724_s_at	1.9e-08	FOXO1	219563_at	8.32e-10	SYNE3
16193	0.00286	NDRG2	214077_x_at	1.91e-08	MEIS3P1	1563427_at	8.47e-10	LOC101928031
16178	0.0106	NLGN4X	200940_s_at	1.94e-08	RERE	231821_x_at	8.83e-10	GTF2IP20
16143	0.00993	TAGLN	214920_at	1.99e-08	THSD7A	242123_at	9e-10	PAQR7
16116	0.00225	C3orf18	212713_at	2.03e-08	MFAP4	228885_at	9.3e-10	MAMDC2
16081	0.0267	LAMTOR3	1553185_at	2.06e-08	RASEF	202191_s_at	9.5e-10	GAS7
16069	0.0013	NDST1	1555216_a_at	2.07e-08	LOC101060604///SLC7A5P2///SLC7A5P1	218934_s_at	9.54e-10	HSPB7
16065	0.00235	LMOD1	209220_at	2.08e-08	GPC3	213397_x_at	9.55e-10	RNASE4
16009	0.0128	STAT6	204904_at	2.13e-08	GJA4	1556876_s_at	9.69e-10	TPTE2P2
15980	7.08e-05	DIXDC1	212980_at	2.16e-08	AHSA2	219534_x_at	9.83e-10	CDKN1C
15953	0.000115	IP6K2	216835_s_at	2.16e-08	DOK1	210946_at	9.88e-10	PLPP1
15944	9.82e-06	PER2	227020_at	2.17e-08	YPEL2	37384_at	1.01e-09	PPM1F
15929	0.00205	IRX2	222033_s_at	2.19e-08	FLT1	234971_x_at	1.02e-09	PLCD3
15909	4.15e-07	ANO1	211621_at	2.2e-08	AR	220597_s_at	1.03e-09	ARL6IP4
15888	0.00975	LIFR-AS1	235535_x_at	2.25e-08	FRG1KP///LOC101930531///LOC101930278///FRG1CP///LOC100134091///FRG1BP///FRG1	229027_at	1.08e-09	PPM1A
15859	0.00336	CDC14A	244276_at	2.26e-08	KLB	232135_at	1.09e-09	SAP30L
15846	0.00217	DKK3	241745_at	2.27e-08	LOC100507557	227873_at	1.1e-09	TXNDC15
15814	0.00137	GNG7	214016_s_at	2.31e-08	SFPQ	212111_at	1.1e-09	STX12
15777	0.00349	COL4A5	232037_at	2.31e-08	IGDCC3	219909_at	1.14e-09	MMP28
15732	0.0393	DNAH5	225465_at	2.33e-08	MAGI1	201557_at	1.15e-09	VAMP2
15728	0.00623	CXCL12	209047_at	2.33e-08	AQP1	204273_at	1.16e-09	EDNRB
15726	0.00511	SBSPON	225939_at	2.36e-08	EIF4E3	223041_at	1.19e-09	CD99L2
15599	0.00019	DKK3	1566079_at	2.36e-08	RPS16P5	227738_s_at	1.19e-09	ARMC5
15554	8.74e-05	MAPT	206143_at	2.47e-08	SLC26A3	1555874_x_at	1.2e-09	GLIDR
15497	0.0138	FBXW4P1	204731_at	2.47e-08	TGFBR3	235046_at	1.22e-09	INPP4B
15445	0.000846	BCL2	213993_at	2.52e-08	SPON1	200940_s_at	1.22e-09	RERE
15440	7.07e-05	JCHAIN	230178_s_at	2.53e-08	ELP2	226344_at	1.22e-09	ZMAT1
15381	6.7e-07	COL14A1	213509_x_at	2.54e-08	CES2	219379_x_at	1.27e-09	ZNF358
15375	0.0104	IGF1R	221599_at	2.55e-08	AAMDC	209863_s_at	1.27e-09	TP63
15310	0.00185	SLC26A10	205717_x_at	2.57e-08	PCDHGA1///PCDHGA2///PCDHGA3///PCDHGA4///PCDHGA5///PCDHGA6///PCDHGA7///PCDHGA9///PCDHGA10///PCDHGA11///PCDHGB1///PCDHGB2///PCDHGB3///PCDHGB5///PCDHGB6///PCDHGB7///PCDHGC4///PCDHGC5///PCDHGA12///PCDHGA8///PCDHGB4///PCDHGC3	230644_at	1.27e-09	LRFN5
15282	0.00575	TMEM220	222788_s_at	2.57e-08	RSBN1	241114_s_at	1.28e-09	ACAA2
15258	0.00555	TXNIP	209663_s_at	2.59e-08	ITGA7	225381_at	1.29e-09	MIR100HG
15247	0.00565	LOC81787	213296_at	2.64e-08	RER1	212465_at	1.31e-09	SETD3
15232	0.00823	KRT17P5	244865_at	2.64e-08	HAX1	203685_at	1.31e-09	BCL2
15231	0.0157	SLC7A14	214002_at	2.67e-08	MYL6	217367_s_at	1.32e-09	ZHX3
15213	0.014	CAV1	226377_at	2.75e-08	NFIC	218272_at	1.32e-09	TTC38
15161	0.037	FAM3B	235580_at	2.82e-08	ZNF141	210311_at	1.33e-09	FGF5
15150	0.0103	MYOM2	203551_s_at	2.82e-08	COX11	210517_s_at	1.33e-09	AKAP12
15095	8.87e-06	ALG13	218328_at	2.83e-08	COQ4	212713_at	1.35e-09	MFAP4
15076	0.000816	GATS	208760_at	2.87e-08	UBE2I	204227_s_at	1.36e-09	TK2
15028	0.00531	PRKAG2	209381_x_at	2.87e-08	SF3A2	225311_at	1.37e-09	IVD
15025	0.0268	LRRC6	212465_at	2.92e-08	SETD3	205619_s_at	1.38e-09	MEOX1
15017	0.000564	SLC25A27	236553_at	2.93e-08	LOC100507520	205211_s_at	1.42e-09	RIN1
15004	0.0116	THRA	235046_at	2.95e-08	INPP4B	222336_at	1.43e-09	SMIM14
15000	0.00776	RABEP1	241910_x_at	2.98e-08	ARL17B///ARL17A	202962_at	1.44e-09	KIF13B
14997	3.88e-05	MAPT	232812_at	3.02e-08	LOC401052	225354_s_at	1.44e-09	SH3BGRL2
14994	6.38e-05	SEMA5A	207808_s_at	3.03e-08	PROS1	215567_at	1.45e-09	FCF1
14969	1.86e-05	TAT	219905_at	3.07e-08	ERMAP	204418_x_at	1.46e-09	GSTM2
14926	0.0128	MYLK	205225_at	3.09e-08	ESR1	241450_at	1.47e-09	RSPO1
14879	4.73e-06	BTNL9	230131_x_at	3.09e-08	ARSD	204703_at	1.5e-09	IFT88
14876	0.00037	BCL2	214246_x_at	3.1e-08	MINK1	1554003_at	1.51e-09	ARHGEF28
14871	0.000302	KIF5A	213081_at	3.1e-08	ZBTB22	242239_at	1.52e-09	NSUN6
14862	0.00122	ZNF781	204519_s_at	3.1e-08	PLLP	234312_s_at	1.53e-09	ACSS2
14841	0.000322	DMD	229800_at	3.11e-08	DCLK1	210874_s_at	1.58e-09	NAT6
14820	0.00739	PHC1	229078_s_at	3.11e-08	GPALPP1	222965_at	1.62e-09	PRO2214
14800	0.00358	UTRN	226344_at	3.13e-08	ZMAT1	219095_at	1.69e-09	PLA2G4B
14787	0.00502	SLC16A4	1557836_at	3.16e-08	ELMOD2	212697_at	1.73e-09	FAM134C
14775	0.002	SH3BGRL2	209079_x_at	3.19e-08	PCDHGA1///PCDHGA2///PCDHGA3///PCDHGA4///PCDHGA5///PCDHGA6///PCDHGA7///PCDHGA9///PCDHGA10///PCDHGA11///PCDHGB1///PCDHGB2///PCDHGB3///PCDHGB5///PCDHGB6///PCDHGB7///PCDHGC4///PCDHGC5///PCDHGA12///PCDHGA8///PCDHGB4///PCDHGC3	1566079_at	1.76e-09	RPS16P5
14749	0.00108	RUFY2	231024_at	3.19e-08	PGM5-AS1	223316_at	1.78e-09	CCDC3
14747	4.75e-05	C6orf10	218974_at	3.22e-08	SOBP	214077_x_at	1.79e-09	MEIS3P1
14740	8.54e-06	ERBB4	212423_at	3.23e-08	ZCCHC24	219477_s_at	1.81e-09	THSD1
14688	1.01e-06	FAXDC2	223882_at	3.23e-08	FAM172A	222043_at	1.85e-09	CLU
14682	0.0204	ZFP2	222999_s_at	3.25e-08	CCNL2	204193_at	1.9e-09	CHKB
14672	0.00122	PLAT	232135_at	3.27e-08	SAP30L	204072_s_at	1.94e-09	FRY
14663	2.8e-05	SPATA18	236335_at	3.45e-08	GUCY1A2	243843_at	1.98e-09	N4BP2L1
14550	0.000146	GOLGA8A	227047_x_at	3.53e-08	ZBTB4	239300_at	2.02e-09	PIK3C3
14469	0.0011	PLAT	1598_g_at	3.53e-08	GAS6	212948_at	2.02e-09	CAMTA2
14406	0.00133	EPB41L5	1558044_s_at	3.55e-08	EXOSC6	1555942_a_at	2.05e-09	MIR205
14400	0.0368	SERP2	226229_s_at	3.55e-08	SSU72	220771_at	2.14e-09	LINC00328
14380	0.0228	MFSD4B	226713_at	3.57e-08	CCDC50	227504_s_at	2.16e-09	MED28
14332	0.00306	TPM1	217719_at	3.65e-08	EIF3L	232554_at	2.17e-09	LRRC56
14303	0.0477	FAM204A	212319_at	3.65e-08	SGSM2	218328_at	2.17e-09	COQ4
14260	0.00472	C21orf62	220024_s_at	3.66e-08	PRX	204663_at	2.23e-09	ME3
14205	0.0027	HOXA9	213353_at	3.7e-08	ABCA5	213800_at	2.25e-09	CFH
14196	0.00266	MME	209087_x_at	3.7e-08	MCAM	208004_at	2.26e-09	OPRPN
14187	0.00161	LOC100506990	208626_s_at	3.7e-08	VAT1	230131_x_at	2.33e-09	ARSD
14129	0.000843	LCA5	229222_at	3.79e-08	ACSS3	230682_x_at	2.36e-09	ABCC3
14084	0.0213	EHD3	243140_at	3.79e-08	ACTA2	201321_s_at	2.42e-09	SMARCC2
14080	2.85e-06	ESR1	225065_x_at	3.84e-08	SNORD65///SNORD49B///LRRC75A-AS1///SNORD49A	244276_at	2.45e-09	KLB
14011	0.0329	RUNX1	215118_s_at	3.87e-08	IGH	205225_at	2.46e-09	ESR1
13952	0.0145	COA5	205441_at	3.87e-08	OCEL1	220190_s_at	2.48e-09	GTF2A1L
13892	0.0374	ANGPTL1	220456_at	3.9e-08	SPTLC3	227325_at	2.54e-09	INAFM1
13772	2.21e-07	LOC390705	209285_s_at	3.9e-08	FAM208A	218974_at	2.59e-09	SOBP
13769	3.78e-06	CBX7	243843_at	3.9e-08	N4BP2L1	229649_at	2.62e-09	NRXN3
13728	0.0266	STEAP2	226047_at	4.05e-08	MRVI1	209826_at	2.63e-09	PPT2
13691	0.000233	SHC2	204677_at	4.05e-08	CDH5	1558828_s_at	2.66e-09	CARMN
13681	0.0134	ERO1B	213317_at	4.12e-08	CLIC5	235076_at	2.67e-09	CALCOCO2
13640	0.0119	ZC3H13	230856_at	4.13e-08	ARSG	221834_at	2.67e-09	LONP2
13628	0.00156	POM121L4P	51200_at	4.15e-08	C19orf60	211499_s_at	2.68e-09	MAPK11
13613	8.05e-05	FOXP1	226911_at	4.16e-08	EGFLAM	202973_x_at	2.69e-09	FAM13A
13611	0.000967	RNF128	1559400_s_at	4.17e-08	PAPPA	1554044_a_at	2.75e-09	MRAP
13333	0.000755	RERG	224821_at	4.17e-08	ABHD14B	1555743_s_at	2.76e-09	ERVH-6
13320	0.0355	PTRF	213541_s_at	4.22e-08	ERG	236553_at	2.77e-09	LOC100507520
13212	0.0104	KIRREL	226985_at	4.23e-08	FGD5	206201_s_at	2.79e-09	MEOX2
13207	0.00146	SP100	240344_x_at	4.26e-08	LYRM7	222357_at	2.81e-09	ZBTB20
13194	0.0119	ZDHHC11	217367_s_at	4.31e-08	ZHX3	213236_at	2.86e-09	SASH1
13128	0.0015	ANKRD20A2	218820_at	4.31e-08	C14orf132	226377_at	2.87e-09	NFIC
13121	0.0027	ACADSB	225641_at	4.36e-08	MEF2D	205843_x_at	2.87e-09	CRAT
13105	0.0118	MRPL43	227833_s_at	4.36e-08	MBD6	223882_at	2.91e-09	FAM172A
13083	0.0308	ARHGAP29	203549_s_at	4.45e-08	LPL	235338_s_at	2.93e-09	SETDB2
13069	0.00464	OR7E91P	238964_at	4.61e-08	FIGN	228847_at	2.96e-09	EXOC3
13051	0.00271	ZSCAN18	218876_at	4.61e-08	TPPP3	238992_at	2.98e-09	POLI
13035	0.0234	C1QTNF3	225662_at	4.63e-08	ZAK	213081_at	3.01e-09	ZBTB22
12958	0.0366	AGR2	228185_at	4.7e-08	ZNF25	218124_at	3.04e-09	RETSAT
12943	0.00132	NOSTRIN	217937_s_at	4.73e-08	HDAC7	237771_s_at	3.18e-09	LOC101927305
12901	0.00729	POU5F2	210647_x_at	4.74e-08	PLA2G6	1552422_at	3.2e-09	C10orf25
12888	0.021	PDE8B	205843_x_at	4.75e-08	CRAT	213592_at	3.24e-09	APLNR
12871	1.31e-07	NAV2	227703_s_at	4.79e-08	SYTL4	207035_at	3.25e-09	SLC30A3
12826	0.0204	SPATA6L	202994_s_at	4.81e-08	FBLN1	211909_x_at	3.26e-09	PTGER3
12806	0.00934	ARHGEF37	215567_at	4.86e-08	FCF1	212936_at	3.26e-09	FAM172A
12774	5.87e-06	DST	225093_at	4.86e-08	UTRN	237189_at	3.29e-09	HOXB-AS1
12702	7.51e-05	SPARCL1	217904_s_at	4.86e-08	BACE1	215918_s_at	3.31e-09	SPTBN1
12696	0.0439	SAA4	206850_at	4.88e-08	RASL10A	209851_at	3.41e-09	ZC3H13
12685	0.00834	MIR100HG	219451_at	4.93e-08	MSRB2	225465_at	3.46e-09	MAGI1
12680	2.12e-06	HMGCS2	213930_at	5.05e-08	ATG12	221614_s_at	3.53e-09	RPH3AL
12664	0.00179	NR3C1	1559591_s_at	5.06e-08	CHDH	1556116_s_at	3.54e-09	TNPO1
12636	0.000441	RERE	221614_s_at	5.09e-08	RPH3AL	227190_at	3.55e-09	TMEM37
12613	0.00192	CPE	226343_at	5.13e-08	DPP8	219407_s_at	3.56e-09	LAMC3
12612	0.0145	SPNS1	242979_at	5.19e-08	IRS1	223387_at	3.64e-09	ZFYVE1
12605	0.0457	CHRNA2	218831_s_at	5.19e-08	FCGRT	200878_at	3.64e-09	EPAS1
12565	0.0112	AMIGO1	218211_s_at	5.31e-08	MLPH	238174_at	3.65e-09	FBXL17
12521	8.95e-07	COL17A1	205020_s_at	5.34e-08	ARL4A	225794_s_at	3.7e-09	SMDT1
12501	0.00184	SEMA3C	238174_at	5.39e-08	FBXL17	205929_at	3.7e-09	GPA33
12482	0.0281	ERI2	223126_s_at	5.41e-08	C1orf21	238454_at	3.71e-09	ZNF540
12413	0.0128	NEK11	230880_at	5.42e-08	KIAA1652	205116_at	4.04e-09	LAMA2
12383	0.000128	TMEM26	229590_at	5.44e-08	SNORD68///RPL13	204677_at	4.09e-09	CDH5
12382	0.0115	SORBS1	235338_s_at	5.58e-08	SETDB2	213519_s_at	4.12e-09	LAMA2
12381	0.000224	ITGA2	203227_s_at	5.68e-08	TSPAN31	206167_s_at	4.25e-09	ARHGAP6
12361	0.0163	CXCL12	206201_s_at	5.91e-08	MEOX2	1553602_at	4.26e-09	MUCL1
12359	0.0226	OR2A9P	218476_at	5.94e-08	POMT1	202795_x_at	4.28e-09	TRIOBP
12255	0.0266	TSPOAP1	223622_s_at	5.96e-08	HYI	227591_at	4.3e-09	SH3BP5-AS1
12243	0.000283	SYNPO2	223691_at	5.98e-08	RGS22	227809_at	4.34e-09	ZC3H6
12151	0.00226	LOC101927056	209058_at	6.17e-08	EDF1	230169_at	4.35e-09	THAP6
12132	0.0027	SYCP3	218901_at	6.18e-08	PLSCR4	221127_s_at	4.4e-09	DKK3
1933-02-23	1.69e-06	NRG1	230682_x_at	6.21e-08	ABCC3	222788_s_at	4.42e-09	RSBN1
12093	3.7e-08	CBX7	205619_s_at	6.21e-08	MEOX1	218831_s_at	4.45e-09	FCGRT
12078	0.0252	IQUB	201427_s_at	6.28e-08	SEPP1	227875_at	4.51e-09	KLHL13
12074	0.000366	BCL2	225272_at	6.44e-08	SAT2	214919_s_at	4.51e-09	EIF4EBP3
12024	0.000275	LILRA2	202747_s_at	6.49e-08	ITM2A	224821_at	4.59e-09	ABHD14B
12017	0.000178	SEMA5A	222885_at	6.49e-08	EMCN	52159_at	4.64e-09	HEMK1
12014	0.000946	MSX2	222101_s_at	6.55e-08	DCHS1	229222_at	4.8e-09	ACSS3
12010	0.0242	TAT	211909_x_at	6.65e-08	PTGER3	209335_at	4.89e-09	DCN
11972	0.00158	FGF1	241792_x_at	6.68e-08	LUC7L3	1556107_at	5.09e-09	LOC105372881
11953	0.00193	METTL25	228716_at	6.8e-08	THRB	229800_at	5.18e-09	DCLK1
11881	0.0427	CA12	217232_x_at	6.82e-08	HBB	1557008_at	5.32e-09	LOC340107
11819	3.82e-06	KCNC2	224822_at	6.82e-08	DLC1	205198_s_at	5.42e-09	ATP7A
11741	0.00971	LEAP2	230276_at	6.82e-08	FAM49A	213509_x_at	5.48e-09	CES2
11711	4.37e-05	NAP1L2	240912_x_at	6.89e-08	EWSAT1	205898_at	5.59e-09	CX3CR1
11682	0.00627	LGR6	203065_s_at	6.91e-08	CAV1	233919_s_at	5.61e-09	HABP4
11632	3.12e-05	NAV3	217047_s_at	6.92e-08	FAM13A	204906_at	5.66e-09	RPS6KA2
11616	0.0102	LINC01158	225794_s_at	6.97e-08	SMDT1	213541_s_at	5.66e-09	ERG
11610	0.0123	HOXB3	226591_at	7.06e-08	PWAR6	224666_at	5.69e-09	NSMCE1
11598	0.0495	SPATA6	227878_s_at	7.07e-08	ALKBH7	210252_s_at	5.75e-09	MADD
11542	0.00539	PTGER3	221584_s_at	7.1e-08	KCNMA1	225108_at	5.77e-09	AGPS
11529	0.0044	TNS4	231987_at	7.14e-08	CARMN	218211_s_at	5.8e-09	MLPH
11489	0.0368	LURAP1	239772_x_at	7.23e-08	DHX30	240344_x_at	5.85e-09	LYRM7
11458	4.32e-05	SCGB2A2	223864_at	7.27e-08	ANKRD30A	239772_x_at	5.86e-09	DHX30
11456	0.0308	RASSF9	228727_at	7.32e-08	ANXA11	223864_at	5.88e-09	ANKRD30A
11450	0.000471	SLC10A1	209905_at	7.43e-08	HOXA10-HOXA9///MIR196B///HOXA9	218820_at	5.88e-09	C14orf132
11440	6.2e-05	NTRK2	238485_at	7.58e-08	IQCH-AS1	205145_s_at	5.9e-09	MYL5
11419	0.0249	SALL2	227190_at	7.63e-08	TMEM37	1553575_at	5.91e-09	ND6
11404	0.002	NR3C1	212736_at	7.7e-08	C16orf45	230435_at	6.01e-09	FAM228B
11382	2.8e-05	MAPT	209702_at	7.71e-08	FTO	1562477_at	6.02e-09	EBF2
11331	6.45e-06	EFCAB1	222108_at	7.74e-08	AMIGO2	226036_x_at	6.02e-09	CASP2
11316	0.00101	RHOJ	209668_x_at	7.8e-08	CES2	225093_at	6.03e-09	UTRN
11303	0.0145	POTEE	229245_at	7.83e-08	PLEKHA6	230309_at	6.04e-09	BHMT2
11229	0.00073	NRG1	51158_at	7.99e-08	FAM174B	227148_at	6.1e-09	PLEKHH2
11223	6.78e-05	LOC101930370	214149_s_at	8.01e-08	ATP6V0E1	219737_s_at	6.22e-09	PCDH9
11193	0.00459	CYGB	205009_at	8.06e-08	TFF1	239272_at	6.24e-09	MMP28
11167	0.00765	ANKRD30BP2	225108_at	8.19e-08	AGPS	51200_at	6.32e-09	C19orf60
11134	0.000379	RGMB	230212_at	8.28e-08	SPRY1	244761_at	6.39e-09	C5orf63
11122	0.00925	KLHL29	212818_s_at	8.34e-08	ASB1	222041_at	6.55e-09	OVCA2///DPH1
11091	4.35e-05	LAMA3	222041_at	8.41e-08	OVCA2///DPH1	214016_s_at	6.71e-09	SFPQ
11075	0.0166	CXCL12	209390_at	8.45e-08	TSC1	203435_s_at	6.81e-09	MME
11072	0.0327	KLHDC9	203071_at	8.46e-08	MIR6872///SEMA3B	1556325_at	6.89e-09	FILIP1
11058	1e-05	FAM13B	1554565_x_at	8.51e-08	SPPL3	205717_x_at	6.95e-09	PCDHGA1
10939	0.0231	IGF2	225276_at	8.52e-08	GSPT1	230661_at	6.99e-09	LOC286191
10908	0.000198	SMA4	223204_at	8.56e-08	FAM198B	202746_at	7e-09	ITM2A
10863	1.32e-05	CHL1	229324_x_at	8.78e-08	ISYNA1	236847_at	7e-09	C19orf18
10812	0.0103	WNT5A	227148_at	8.78e-08	PLEKHH2	219396_s_at	7.02e-09	MIR631///NEIL1
10791	0.0213	RNF133	204287_at	8.91e-08	SYNGR1	204753_s_at	7.03e-09	HLF
10789	9.77e-06	TSHZ2	218124_at	8.92e-08	RETSAT	1558906_a_at	7.26e-09	OSER1-AS1
10743	0.00201	ATP6V1B1	218596_at	9.01e-08	TBC1D13	238116_at	7.32e-09	DYNLRB2
10740	0.000585	TBC1D9	233520_s_at	9.19e-08	CMYA5	235580_at	7.34e-09	ZNF141
10735	0.00265	IL7	201336_at	9.38e-08	VAMP3	1558420_at	7.41e-09	C14orf180
10709	0.048	SASH1	229991_s_at	9.46e-08	SYTL4	218476_at	7.44e-09	POMT1
10691	0.000329	GSTM1	201655_s_at	9.65e-08	HSPG2	226597_at	7.57e-09	REEP6
10667	0.0266	SYNE1	213652_at	9.65e-08	PCSK5	221885_at	7.8e-09	DENND2A
10644	0.000121	ZC3H6	228469_at	9.72e-08	PPID	225595_at	7.95e-09	CREBZF
10643	0.000259	PIK3R1	206874_s_at	9.76e-08	SLK	230212_at	8.05e-09	SPRY1
10590	0.00508	ZC3H6	243020_at	9.8e-08	FAM13A-AS1	205583_s_at	8.21e-09	ALG13
10552	0.0103	SBNO2	230292_at	9.85e-08	LOC100996412	223828_s_at	8.3e-09	LGALS12
10514	0.0194	CCDC148	225398_at	9.91e-08	RPUSD4	205441_at	8.39e-09	OCEL1
10439	0.0211	CXCL12	224666_at	9.92e-08	NSMCE1	209285_s_at	8.48e-09	FAM208A
10395	3.67e-05	ACTA2	211499_s_at	1e-07	MAPK11	231991_at	8.5e-09	CCM2L
10376	0.00399	ABCA6	226322_at	1.01e-07	TMTC1	213930_at	8.62e-09	ATG12
10352	0.00016	CACNA1C	218547_at	1.01e-07	DHDDS	200710_at	8.63e-09	ACADVL
10268	0.00125	PIK3R1	244761_at	1.01e-07	C5orf63	210686_x_at	8.75e-09	SLC25A16
10237	2.31e-07	CLDN11	213264_at	1.07e-07	PCBP2	206163_at	8.76e-09	MIR548F5///MAB21L1
10216	0.00196	LOC100128288	221792_at	1.08e-07	RAB6B	227764_at	8.87e-09	LYPD6
10196	0.000689	ARHGEF28	209555_s_at	1.09e-07	CD36	1558044_s_at	9.08e-09	EXOSC6
10153	0.04	ARHGEF12	211458_s_at	1.11e-07	GABARAPL3///GABARAPL1	226470_at	9.1e-09	GGT7
10110	7.96e-05	AMIGO2	218284_at	1.12e-07	SMAD3	225373_at	9.26e-09	C10orf54
10062	0.0142	MUCL1	1556116_s_at	1.13e-07	TNPO1	217719_at	9.26e-09	EIF3L
10054	0.0118	CYBRD1	226731_at	1.14e-07	ITGA1	209663_s_at	9.31e-09	ITGA7
10040	0.00126	SEPP1	219737_s_at	1.15e-07	PCDH9	228159_at	9.42e-09	WDFY2
10003	8.68e-05	MAP2K6	221626_at	1.16e-07	ZNF506	223838_at	9.42e-09	TSGA10
9904	0.0396	MTURN	227058_at	1.16e-07	MEDAG	207240_s_at	9.43e-09	LHCGR
9882	1.39e-05	ESR1	203498_at	1.16e-07	RCAN2	235920_at	9.43e-09	ZNF720
9874	0.0246	ARRB1	222336_at	1.2e-07	SMIM14	212319_at	9.51e-09	SGSM2
9856	0.000344	HBB	224763_at	1.21e-07	LOC100506548///RPL37	213068_at	9.55e-09	DPT
9852	0.0268	LOC100130264	226018_at	1.23e-07	MTURN	236541_at	9.7e-09	ARSA
9816	0.0167	PLEKHM3	230624_at	1.25e-07	SLC25A27	225939_at	1.01e-08	EIF4E3
9760	3.05e-05	SCN4B	204308_s_at	1.26e-07	TECPR2	214002_at	1.01e-08	MYL6
9726	0.0332	TRO	227708_at	1.29e-07	EEF1A1	222033_s_at	1.01e-08	FLT1
9715	0.000523	JCHAIN	207035_at	1.32e-07	SLC30A3	202105_at	1.02e-08	IGBP1
9674	0.0224	LZTFL1	212343_at	1.32e-07	YIPF6	230670_at	1.02e-08	IGSF10
9601	5.69e-06	ESR1	228241_at	1.33e-07	AGR3	227047_x_at	1.03e-08	ZBTB4
9515	1.5e-07	HOXA4	229258_at	1.36e-07	KIF12	225662_at	1.04e-08	ZAK
9485	0.0327	ARHGEF10	230169_at	1.4e-07	THAP6	219970_at	1.04e-08	GIPC2
9464	0.0123	DNAH7	239398_at	1.4e-07	KLHL31	209570_s_at	1.04e-08	NSG1
9444	0.00365	MCTS1	226768_at	1.4e-07	GIGYF1	226439_s_at	1.05e-08	NBEA
9412	0.000693	ITIH5	218950_at	1.41e-07	ARAP3	203710_at	1.06e-08	ITPR1
9404	0.0473	LOH12CR2	210718_s_at	1.41e-07	ARL17B///ARL17A	209079_x_at	1.06e-08	PCDHGA1
9380	0.000612	GSTM1	204151_x_at	1.41e-07	AKR1C1	200715_x_at	1.09e-08	SNORD32A
9321	3.32e-05	HOXA-AS3	233919_s_at	1.42e-07	HABP4	221599_at	1.11e-08	AAMDC
9241	0.00895	NAV2	227630_at	1.45e-07	PPP2R5E	229258_at	1.12e-08	KIF12
9231	0.00131	MPPED2	213908_at	1.46e-07	WHAMMP2///WHAMMP3	205653_at	1.13e-08	CTSG
9205	0.00011	TBC1D19	209119_x_at	1.47e-07	NR2F2	208626_s_at	1.13e-08	VAT1
9181	0.000921	TMTC1	228393_s_at	1.47e-07	ZNF302	226591_at	1.13e-08	PWAR6
9174	0.00811	IGF1R	203439_s_at	1.51e-07	STC2	236649_at	1.14e-08	DTWD1
9064	0.00455	ABCA6	225505_s_at	1.53e-07	PCED1A	214246_x_at	1.14e-08	MINK1
9052	0.00447	PPP2R2B	202202_s_at	1.54e-07	LAMA4	224673_at	1.16e-08	LENG8
9019	7.52e-07	IGHA2///IGHA1///IGH	214414_x_at	1.56e-07	HBA2///HBA1	219866_at	1.17e-08	CLIC5
9014	0.00103	RIC3	202646_s_at	1.58e-07	CSDE1	213264_at	1.17e-08	PCBP2
8979	0.0109	IGF1R	225363_at	1.59e-07	PTEN	221974_at	1.18e-08	LOC101930404
8973	2.92e-06	IQCA1	235920_at	1.59e-07	CLUHP3///ZNF720	202994_s_at	1.18e-08	FBLN1
8942	0.00315	LOC400464	209077_at	1.61e-07	TXN2	206850_at	1.21e-08	RASL10A
8938	0.00989	FOXA1	213380_x_at	1.65e-07	LOC102724562///MST1L///MST1P2///MST1	229324_x_at	1.23e-08	ISYNA1
8879	0.000439	PPP1R14A	218491_s_at	1.67e-07	THYN1	226985_at	1.24e-08	FGD5
8840	2.76e-05	PAPD4	228817_at	1.68e-07	ALG9	215184_at	1.24e-08	DAPK2
8758	8.19e-06	SLC27A6	212707_s_at	1.69e-07	RASA4B///RASA4CP///RASA4	206121_at	1.25e-08	AMPD1
8518	2.75e-05	ABCB1	228831_s_at	1.71e-07	GNG7	205610_at	1.27e-08	MYOM1
8486	3.17e-05	TMEM144	203117_s_at	1.75e-07	PAN2	219019_at	1.27e-08	PIDD1
8466	0.000167	ABCB1	217734_s_at	1.76e-07	WDR6	212980_at	1.28e-08	AHSA2
8414	0.0248	ME3	226597_at	1.78e-07	REEP6	221207_s_at	1.28e-08	NBEA
8394	2.19e-06	ESR1	208004_at	1.82e-07	OPRPN	203969_at	1.3e-08	PEX3
8390	0.00537	INHBB	229649_at	1.84e-07	NRXN3	227878_s_at	1.31e-08	ALKBH7
8357	0.00298	CERS5	220757_s_at	1.84e-07	MIR4746///UBXN6	209077_at	1.31e-08	TXN2
8348	0.031	CAV1	225373_at	1.84e-07	C10orf54	241689_at	1.37e-08	METTL14
8200	0.0355	SFRP1	1558236_at	1.84e-07	DR1	209381_x_at	1.37e-08	SF3A2
8198	4.24e-06	DMD	58780_s_at	1.86e-07	ARHGEF40	227198_at	1.39e-08	AFF3
8099	0.000128	KIAA1456	218353_at	1.87e-07	RGS5	205478_at	1.39e-08	PPP1R1A
8001	0.00843	LINC00282	210964_s_at	1.87e-07	GYG2	225641_at	1.39e-08	MEF2D
7964	0.000843	BCL2	217414_x_at	1.89e-07	HBA2///HBA1	213182_x_at	1.39e-08	CDKN1C
7921	0.000405	NEDD4L	205381_at	1.89e-07	LRRC17	204686_at	1.4e-08	IRS1
7892	0.00559	CXCL12	238750_at	1.89e-07	CCL28	228185_at	1.42e-08	ZNF25
7851	0.000981	FAM129A	226439_s_at	1.89e-07	NBEA	236248_x_at	1.43e-08	TADA2B
7824	0.0137	CXCL12	235443_at	1.9e-07	CKMT2-AS1	209058_at	1.43e-08	EDF1
7763	4.39e-07	NPY2R	227764_at	1.9e-07	LYPD6	215826_x_at	1.44e-08	ZNF835
7715	8.87e-05	ANKRD20A12P	231050_at	1.9e-07	HRASLS5	229078_s_at	1.45e-08	GPALPP1
7714	8.75e-05	LINC00937	237189_at	1.9e-07	HOXB-AS1	241484_x_at	1.46e-08	FRG1CP
7710	0.000339	FIGF	234929_s_at	1.91e-07	SPATA7	227630_at	1.46e-08	PPP2R5E
7635	0.000133	REEP5	211998_at	1.94e-07	MIR4738///H3F3B///H3F3A	234929_s_at	1.46e-08	SPATA7
7611	0.0438	MYL9	225987_at	1.96e-07	STEAP4	201336_at	1.46e-08	VAMP3
7593	0.0191	SCNN1A	213204_at	1.99e-07	CUL9	209905_at	1.48e-08	HOXA9
7588	0.00659	LOC100506990	226694_at	2.01e-07	PALM2-AKAP2///AKAP2	228241_at	1.48e-08	AGR3
7554	0.0144	C10orf107	202452_at	2.03e-07	ZER1	230856_at	1.49e-08	ARSG
7545	0.000627	ACSM1	233101_at	2.06e-07	MTMR9	1559591_s_at	1.49e-08	CHDH
7543	0.0364	C1QTNF3	218656_s_at	2.1e-07	LHFP	224755_at	1.51e-08	TM9SF3
7526	0.00975	PLSCR4	226252_at	2.14e-07	ZBTB20	233463_at	1.52e-08	RASSF6
7485	0.0121	CXCL12	212970_at	2.14e-07	APBB2	212423_at	1.53e-08	ZCCHC24
7425	0.00576	DLK2	214598_at	2.17e-07	CLDN8	201427_s_at	1.54e-08	SEPP1
7415	0.000429	TBRG1	241689_at	2.19e-07	METTL14	222352_at	1.56e-08	FBXO31
7370	1.59e-07	CEP126	229086_at	2.2e-07	ZNF436-AS1	203227_s_at	1.56e-08	TSPAN31
7344	0.000605	SNRPN	225524_at	2.2e-07	ANTXR2	238893_at	1.56e-08	LINC00936
7338	2.3e-05	CLASRP	211340_s_at	2.26e-07	MIR6756///MCAM	239398_at	1.57e-08	KLHL31
7305	2.38e-05	SP100	228151_at	2.28e-07	ARL15	227326_at	1.58e-08	MXRA7
7289	0.0123	BBOF1	215146_s_at	2.29e-07	TTC28	230276_at	1.6e-08	FAM49A
7277	0.000934	ANKRD20A2	235431_s_at	2.3e-07	PELI3	209702_at	1.6e-08	FTO
7224	0.0108	FOXA1	226761_at	2.33e-07	IKZF4	205381_at	1.63e-08	LRRC17
7178	0.0233	ZNF540	226104_at	2.34e-07	RNF170	230178_s_at	1.63e-08	ELP2
7086	0.00652	HOXB3	213316_at	2.37e-07	KIAA1462	1558579_at	1.65e-08	FLJ37786
7081	0.0386	MON2	221127_s_at	2.39e-07	DKK3	217937_s_at	1.67e-08	HDAC7
7062	3.16e-06	CIRBP	218418_s_at	2.4e-07	KANK2	205277_at	1.69e-08	PRDM2
7056	0.00925	RCBTB2	219469_at	2.42e-07	DYNC2H1	209071_s_at	1.7e-08	RGS5
7028	0.0264	SPINK5	203926_x_at	2.47e-07	ATP5D	235535_x_at	1.71e-08	FRG1KP
7023	0.00138	AIMP1	238868_at	2.5e-07	UACA	225721_at	1.76e-08	SYNPO2
6960	0.00642	GUSBP3	203485_at	2.51e-07	RTN1	226198_at	1.8e-08	TOM1L2
6927	0.00224	SH3BGRL2	1553575_at	2.52e-07	ND6	212707_s_at	1.85e-08	RASA4B
6887	6.02e-06	MME	209082_s_at	2.55e-07	COL18A1	203538_at	1.87e-08	CAMLG
6885	0.0484	RPS6KA5	225721_at	2.57e-07	SYNPO2	212970_at	1.94e-08	APBB2
6884	0.00487	GLIPR1L2	231991_at	2.61e-07	CCM2L	211298_s_at	1.97e-08	ALB
6875	0.0352	ANKRD30B	203894_at	2.61e-07	TUBG2	227020_at	1.98e-08	YPEL2
6784	0.0287	KLHDC1	203538_at	2.63e-07	CAMLG	228716_at	1.99e-08	THRB
6765	0.024	FRMD6	228390_at	2.66e-07	RAB30	242979_at	1.99e-08	IRS1
6753	0.0105	GGT8P	221009_s_at	2.69e-07	ANGPTL4	209119_x_at	2e-08	NR2F2
6713	0.000405	TNS1	214110_s_at	2.72e-07	LOC654342///LOC645166	204287_at	2.02e-08	SYNGR1
6705	0.000519	PARVA	226066_at	2.72e-07	MITF	209555_s_at	2.05e-08	CD36
6692	0.00133	TMEM163	236283_x_at	2.74e-07	LOC646214	219905_at	2.12e-08	ERMAP
6620	0.000939	PLAT	51146_at	2.75e-07	PIGV	228040_at	2.14e-08	GLIDR
6386	0.000113	LOC158863	228370_at	2.81e-07	LOC101930404///SNORD116-28///SNORD115-26///SNORD115-13///SNORD115-7///SNORD116-22///SNORD116-4///PWARSN///SNORD107///IPW	209390_at	2.14e-08	TSC1
6383	0.00689	MATN2	201117_s_at	2.82e-07	CPE	215146_s_at	2.17e-08	TTC28
6374	0.0371	FMO5	209263_x_at	2.83e-07	TSPAN4	203071_at	2.17e-08	SEMA3B
6367	0.0146	GNRHR	220141_at	2.84e-07	C11orf63	217047_s_at	2.2e-08	FAM13A
6337	0.00332	ABCA10	212089_at	2.88e-07	LMNA	226047_at	2.21e-08	MRVI1
6334	0.0153	RALGAPA1	211699_x_at	2.89e-07	HBA2///HBA1	208396_s_at	2.26e-08	PDE1A
6325	0.0437	STAC2	204154_at	2.91e-07	CDO1	210964_s_at	2.28e-08	GYG2
6311	0.000119	IRS1	213075_at	2.91e-07	OLFML2A	223622_s_at	2.3e-08	HYI
6296	0.000193	LOC284244	228949_at	2.92e-07	WLS	235193_at	2.31e-08	FAM214A
6186	0.000174	ANKRA2	225218_at	2.92e-07	ZFYVE27	203551_s_at	2.31e-08	COX11
6121	0.000151	LOC100129846///RBPMS	201010_s_at	2.95e-07	TXNIP	238049_at	2.33e-08	GRAMD3
6076	8.04e-05	COL14A1	228199_at	2.97e-07	FAHD2CP	228390_at	2.36e-08	RAB30
6060	0.00334	ARHGEF37	228027_at	2.98e-07	ARMCX5-GPRASP2///GPRASP2	230593_at	2.37e-08	GRIK3
6059	0.00088	RHOJ	220079_s_at	2.99e-07	USP48	243140_at	2.57e-08	ACTA2
6021	0.00119	KIT	227088_at	3e-07	PDE5A	229331_at	2.57e-08	SPATA18
6011	0.0183	TFF1	209458_x_at	3e-07	HBA2///HBA1	225363_at	2.59e-08	PTEN
5996	0.0218	SLC46A3	232500_at	3.01e-07	RALGAPA2	220079_s_at	2.61e-08	USP48
5982	0.000911	EYS	205277_at	3.03e-07	PRDM2	204308_s_at	2.62e-08	TECPR2
5898	0.00826	CXCL12	230309_at	3.08e-07	BHMT2	227833_s_at	2.77e-08	MBD6
5886	0.000655	PLAT	229699_at	3.09e-07	LOC100129550	239367_at	2.79e-08	BDNF
5835	0.0164	SIRPA	226939_at	3.09e-07	CPEB2	232037_at	2.81e-08	IGDCC3
5832	4.46e-05	CAPN8	216210_x_at	3.13e-07	TRIOBP	227703_s_at	2.85e-08	SYTL4
5822	0.000987	VIPR1	226975_at	3.15e-07	RNPC3	202724_s_at	2.85e-08	FOXO1
5795	0.00266	NR3C1	240715_at	3.16e-07	TBX5	225918_at	2.89e-08	GLG1
5784	0.00182	ZNF177	232762_at	3.19e-07	KIAA1217	226210_s_at	2.91e-08	MEG3
5759	0.00895	ANKRD6	221864_at	3.19e-07	ORAI3	226713_at	2.93e-08	CCDC50
5756	0.0256	MCTP2	219111_s_at	3.2e-07	DDX54	241703_at	2.96e-08	RUNDC3B
5746	0.0164	SLC7A14	235279_at	3.21e-07	PARVA	229991_s_at	2.96e-08	SYTL4
5740	0.00391	SLC16A6	229589_x_at	3.29e-07	BIVM	230360_at	2.98e-08	GLDN
5733	0.0135	LBH	213300_at	3.3e-07	ATG2A	222101_s_at	3.03e-08	DCHS1
5693	0.000833	BCL2	239442_at	3.34e-07	CEP68	214920_at	3.05e-08	THSD7A
5649	0.0248	ATP10D	227056_at	3.34e-07	KIAA0141	228875_at	3.07e-08	FAM162B
5640	0.000154	MEIS3P1	231944_at	3.39e-07	ERO1B	209173_at	3.13e-08	AGR2
5636	0.00263	ZNF175	213543_at	3.44e-07	SGCD	209687_at	3.13e-08	CXCL12
5618	2.08e-05	EFCAB1	238454_at	3.46e-07	ZNF540	209263_x_at	3.14e-08	TSPAN4
5586	0.00228	SNURF	232046_at	3.48e-07	KIAA1217	214149_s_at	3.17e-08	ATP6V0E1
5505	0.00538	IGF1R	227527_at	3.49e-07	KMT2D	205020_s_at	3.22e-08	ARL4A
5483	0.00839	NDUFA5	228537_at	3.52e-07	GLI2	212818_s_at	3.26e-08	ASB1
5453	0.00476	GNG7	228967_at	3.53e-07	EIF1	204865_at	3.33e-08	CA3
5442	0.000133	ECHDC2	215016_x_at	3.64e-07	DST	211535_s_at	3.37e-08	FGFR1
5430	0.0453	SH3BGRL2	221073_s_at	3.64e-07	NOD1	213364_s_at	3.39e-08	SNX1
5410	0.0165	MSL1	201331_s_at	3.68e-07	STAT6	204636_at	3.39e-08	COL17A1
5403	0.000203	N4BP2L1	1569607_s_at	3.7e-07	LOC102725051///LOC102723891///ANKRD20A4///ANKRD20A2///ANKRD20A3///ANKRD20A5P///ANKRD20A11P///ANKRD20A9P///ANKRD20A1	221584_s_at	3.4e-08	KCNMA1
5396	0.000133	ITIH5	228006_at	3.71e-07	PTEN	1559406_at	3.41e-08	ANKRD18A
5376	0.00291	SPAG8	212933_x_at	3.75e-07	SNORD68///RPL13	1557836_at	3.45e-08	ELMOD2
5349	1.4e-06	HEMK1	223279_s_at	3.8e-07	UACA	218876_at	3.47e-08	TPPP3
5336	0.00087	ARL15	228255_at	3.81e-07	TMEM237	226018_at	3.6e-08	MTURN
5316	0.0396	ST5	230670_at	3.85e-07	IGSF10	231050_at	3.67e-08	HRASLS5
5313	0.00393	DST	228346_at	3.86e-07	ZNF844	204151_x_at	3.69e-08	AKR1C1
5306	0.00666	PIK3R1	229331_at	3.9e-07	SPATA18	221626_at	3.73e-08	ZNF506
5207	2.22e-05	HOXA7	209897_s_at	3.93e-07	SLIT2	204904_at	3.73e-08	GJA4
5196	0.000985	WIF1	202048_s_at	3.97e-07	CBX6	213791_at	3.76e-08	PENK
5165	0.0363	DPY19L2	203969_at	4.01e-07	PEX3	229086_at	3.76e-08	ZNF436-AS1
5137	0.00703	IRX4	210129_s_at	4.02e-07	ARPC4-TTLL3///TTLL3///ARPC4	209087_x_at	3.83e-08	MCAM
5117	0.00934	IGF1R	208396_s_at	4.08e-07	PDE1A	242169_at	3.93e-08	BHMT2
5106	0.00543	MXI1	226210_s_at	4.09e-07	MEG3	1558640_a_at	3.97e-08	GUSBP1
5066	0.00842	PTPRG	201892_s_at	4.21e-07	IMPDH2	203295_s_at	4.02e-08	ATP1A2
5044	5.95e-07	TP63	236847_at	4.21e-07	C19orf18	229699_at	4.07e-08	LOC100129550
4911	0.00299	NR3C1	232431_at	4.24e-07	NR3C1	210647_x_at	4.13e-08	PLA2G6
4891	0.00145	CDC14A	223614_at	4.31e-07	MMP16	221295_at	4.14e-08	CIDEA
4822	9.4e-05	NAIP	206163_at	4.36e-07	MIR548F5///MAB21L1	203065_s_at	4.26e-08	CAV1
4816	0.00433	GATA2	220027_s_at	4.51e-07	RASIP1	51146_at	4.32e-08	PIGV
4718	0.000276	GSTM1	227061_at	4.52e-07	LINC01279	218547_at	4.4e-08	DHDDS
4713	0.000694	MIRLET7BHG	212559_at	4.57e-07	PRKAR1B	214243_s_at	4.41e-08	SERHL2///SERHL
4643	0.0193	HSPA1L	233463_at	4.66e-07	RASSF6	209668_x_at	4.43e-08	CES2
4630	0.00262	GUSBP3	225531_at	4.68e-07	CABLES1	214014_at	4.48e-08	CDC42EP2
4516	3.73e-05	ZNF224	213215_at	4.93e-07	C15orf38-AP3S2///AP3S2	226104_at	4.49e-08	RNF170
4503	0.000121	BDP1	225510_at	4.95e-07	OAF	213296_at	4.49e-08	RER1
4446	7.35e-07	DST	211696_x_at	4.97e-07	HBB	218418_s_at	4.5e-08	KANK2
4415	4.42e-05	ARL4A	35666_at	4.98e-07	SEMA3F	226705_at	4.51e-08	FGFR1
4373	0.00173	TMTC1	231280_at	4.98e-07	HEBP2	233520_s_at	4.57e-08	CMYA5
4325	0.0256	CD36	223828_s_at	5.03e-07	LGALS12	1553102_a_at	4.62e-08	CCDC69
4311	4.78e-05	GRAMD1C	203963_at	5.06e-07	CA12	213652_at	4.68e-08	PCSK5
4301	4.08e-07	SEMA6D	211745_x_at	5.08e-07	HBA2///HBA1	240715_at	4.71e-08	TBX5
4242	0.0126	IGHA2///IGHA1///IGH	240890_at	5.09e-07	LOC643733	241910_x_at	4.81e-08	ARL17B
4236	0.00384	C1orf168	214247_s_at	5.19e-07	DKK3	228469_at	4.88e-08	PPID
4145	7.71e-06	FAM198B	205653_at	5.21e-07	CTSG	213543_at	4.88e-08	SGCD
4028	8.3e-05	SEC31B	221874_at	5.24e-07	KIAA1324	202646_s_at	4.94e-08	CSDE1
3995	1.14e-06	ESR1	236314_at	5.25e-07	EPM2AIP1	229281_at	4.96e-08	NPAS3
3930	0.0383	SLIT3	223061_at	5.27e-07	CHID1	228949_at	4.97e-08	WLS
3924	2.22e-06	RHD	224718_at	5.46e-07	YY1	201655_s_at	5.04e-08	HSPG2
3922	0.00818	DRAIC	223695_s_at	5.57e-07	ARSD	203485_at	5.04e-08	RTN1
3870	0.00213	ABAT	227730_at	5.57e-07	DYM	232762_at	5.07e-08	KIAA1217
3856	0.0375	YTHDC1	202709_at	5.62e-07	FMOD	1556182_x_at	5.17e-08	ANKRD65
3855	7.43e-06	ARHGAP19	201959_s_at	5.62e-07	MYCBP2	228537_at	5.18e-08	GLI2
3787	0.00497	F2RL2	204568_at	5.69e-07	ATG14	202452_at	5.2e-08	ZER1
3769	0.00018	CFAP43	225571_at	5.71e-07	LIFR	226974_at	5.24e-08	NEDD4L
3758	0.0284	POTEM	203240_at	5.74e-07	FCGBP	230880_at	5.27e-08	KIAA1652
3743	0.0338	BBOX1	209116_x_at	5.79e-07	HBB	209755_at	5.34e-08	NMNAT2
3661	0.00291	LOC727820	221527_s_at	5.87e-07	PARD3	231017_at	5.41e-08	STK11
3635	0.0168	C15orf62	209297_at	5.9e-07	ITSN1	235885_at	5.41e-08	P2RY12
3603	0.0148	FAM129A	219359_at	5.95e-07	PGGHG	1598_g_at	5.41e-08	GAS6
3570	0.0109	FOXA1	219019_at	5.98e-07	PIDD1	232812_at	5.42e-08	LOC401052
3554	0.0452	KLC1	1553693_s_at	6.03e-07	CBR4	204607_at	5.44e-08	HMGCS2
3547	0.000838	PLAT	230408_at	6.05e-07	PCGF3	236335_at	5.45e-08	GUCY1A2
3542	0.000352	MLPH	1556325_at	6.13e-07	FILIP1	219451_at	5.45e-08	MSRB2
3529	0.013	SIDT1	1558529_s_at	6.16e-07	LOC728323	235382_at	5.45e-08	LVRN
3515	0.00013	ABCC8	231017_at	6.16e-07	STK11	229821_at	5.56e-08	LRRC37A4P
3495	0.0471	FSIP1	1559960_x_at	6.22e-07	SYCE1L	225276_at	5.58e-08	GSPT1
3474	0.00145	APBB2	205522_at	6.27e-07	HOXD4	223204_at	5.68e-08	FAM198B
3456	1.21e-08	ANKRD30A	203799_at	6.27e-07	LY75-CD302///CD302///LY75	225147_at	5.69e-08	CYTH3
3432	0.00509	RORC	50376_at	6.28e-07	ZNF444	206702_at	5.81e-08	TEK
3424	0.000307	CTTNBP2	241396_at	6.34e-07	NEDD4L	223126_s_at	5.97e-08	C1orf21
3412	0.00248	CSRNP3	214014_at	6.44e-07	CDC42EP2	1568377_x_at	6.11e-08	DEFB124
3404	5.1e-05	CSRP1	214395_x_at	6.49e-07	EEF1D	203117_s_at	6.21e-08	PAN2
3362	0.032	DEPTOR	218532_s_at	6.53e-07	FAM134B	213515_x_at	6.32e-08	HBG2///HBG1
3349	0.0183	ANXA1	235850_at	6.55e-07	FAM162A	214940_s_at	6.44e-08	SMG6
3316	0.0065	GRK3	218975_at	6.56e-07	COL5A3	201892_s_at	6.46e-08	IMPDH2
3299	0.000146	ANGPTL7	1552711_a_at	6.56e-07	CYB5D1	226761_at	6.49e-08	IKZF4
3249	0.00237	LTBP2	224240_s_at	6.59e-07	CCL28	209047_at	6.55e-08	AQP1
3242	0.00133	UTRN	227329_at	6.62e-07	ZBTB46	232073_at	6.57e-08	PPFIA2
3191	5.87e-07	PIGR	238116_at	6.67e-07	DYNLRB2	1554565_x_at	6.69e-08	SPPL3
3189	0.0189	ISM1	225147_at	6.69e-07	CYTH3	213993_at	6.7e-08	SPON1
3187	0.00245	RASA1	221814_at	6.69e-07	ADGRA2	230292_at	6.73e-08	LOC100996412
3158	0.00734	RGL2	202242_at	6.7e-07	TSPAN7	219359_at	6.76e-08	PGGHG
3115	0.00657	NPFF	202260_s_at	6.7e-07	STXBP1	217734_s_at	6.8e-08	WDR6
3099	0.000372	CLIC6	235611_at	6.79e-07	SREK1	201117_s_at	6.94e-08	CPE
3084	9.29e-05	KIF16B	226380_at	6.87e-07	PTPN21	209297_at	6.94e-08	ITSN1
3001	0.00745	MRVI1-AS1	209699_x_at	6.87e-07	LOC101930400///AKR1C2	218518_at	6.98e-08	FAM13B
2947	0.0195	CYP4B1	227562_at	6.89e-07	LAMTOR3	210831_s_at	6.98e-08	PTGER3
2945	0.00951	SNX2	55583_at	7.01e-07	DOCK6	203439_s_at	6.99e-08	STC2
2941	0.00969	MYH11	209603_at	7.08e-07	GATA3	224822_at	7.13e-08	DLC1
2929	0.0133	WWOX	1563646_a_at	7.08e-07	TMEM67	227527_at	7.16e-08	KMT2D
2896	0.00329	MGAT5B	222352_at	7.08e-07	FBXO31	1558236_at	7.32e-08	DR1
2877	9.16e-05	ALDH7A1	212457_at	7.09e-07	TFE3	223695_s_at	7.35e-08	ARSD
2842	0.0076	GFRA1	230104_s_at	7.12e-07	TPPP	225420_at	7.5e-08	GPAM
2831	0.00365	MMP19	212441_at	7.12e-07	KIAA0232	231613_at	7.56e-08	MARK1
2829	0.0389	RSPO3	219665_at	7.15e-07	NUDT18	203926_x_at	7.59e-08	ATP5D
2819	0.00811	NAV3	219186_at	7.19e-07	ZBTB7A	236436_at	7.65e-08	SLC25A45
2788	0.0141	OLFML1	227710_s_at	7.26e-07	TPT1-AS1	233101_at	7.71e-08	MTMR9
2777	0.00806	PPFIBP1	221290_s_at	7.29e-07	MUM1	214395_x_at	7.75e-08	EEF1D
2767	0.00149	PAK3	39650_s_at	7.32e-07	PCNX2	220868_s_at	7.8e-08	SLC7A10
2744	0.000887	PGR	203984_s_at	7.34e-07	CASP9	227983_at	7.8e-08	RILPL2
2719	0.00302	SEMA6A	223838_at	7.39e-07	TSGA10	218596_at	7.82e-08	TBC1D13
2694	0.0153	SLC7A8	204428_s_at	7.43e-07	LCAT	231944_at	7.85e-08	ERO1B
2647	0.000159	FAM47E	43544_at	7.43e-07	MED16	226343_at	7.89e-08	DPP8
2624	0.0374	AK9	230700_at	7.46e-07	RTN4RL1	213316_at	8.09e-08	KIAA1462
2602	0.0499	LOC286191	219866_at	7.6e-07	CLIC5	202242_at	8.32e-08	TSPAN7
2518	1.88e-11	CHL1	201380_at	7.6e-07	CRTAP	204519_s_at	8.36e-08	PLLP
2482	0.0396	PTEN	1552658_a_at	7.79e-07	NAV3	202747_s_at	8.54e-08	ITM2A
2435	0.00838	ZDHHC2	208510_s_at	7.81e-07	PPARG	224276_at	8.57e-08	ZNF33A
2431	2.91e-06	C1orf132	213835_x_at	7.89e-07	GTPBP3	233261_at	8.6e-08	EBF1
2423	0.000986	CYP3A7	204865_at	7.94e-07	CA3	208760_at	8.61e-08	UBE2I
2355	0.000215	ANO1	217525_at	8.03e-07	OLFML1	222317_at	8.73e-08	PDE3B
2343	0.000273	MIR99AHG	222348_at	8.13e-07	MAST4	217904_s_at	8.73e-08	BACE1
2242	0.00212	IGF1	205559_s_at	8.15e-07	PCSK5	228027_at	8.86e-08	ARMCX5-GPRASP2
2237	0.000471	GSTM1	231867_at	8.26e-07	TENM2	243020_at	8.86e-08	FAM13A-AS1
2188	0.0471	FGFR2	244508_at	8.32e-07	44811	235228_at	8.86e-08	CCDC85A
2146	0.0295	PCGF5	230341_x_at	8.34e-07	ADAMTS10	209867_s_at	8.88e-08	ADGRL3
2120	0.00724	TRH	40225_at	8.35e-07	GAK	226731_at	8.96e-08	ITGA1
2110	0.0467	FGF2	200899_s_at	8.37e-07	MGEA5	226625_at	9.08e-08	TGFBR3
2108	1.13e-05	CRIPT	206702_at	8.46e-07	TEK	225510_at	9.26e-08	OAF
2080	0.000357	ABCB1	218149_s_at	8.49e-07	ZNF395	226066_at	9.52e-08	MITF
2059	0.0138	TTC39A	229083_at	8.64e-07	HNRNPA0	217232_x_at	9.58e-08	HBB
2058	0.00626	CEP68	202054_s_at	8.69e-07	ALDH3A2	209897_s_at	9.62e-08	SLIT2
2009	0.00138	RANBP3L	233261_at	8.73e-07	EBF1	224445_s_at	9.8e-08	ZFYVE21
1987	0.00774	NFIA	212386_at	8.75e-07	TCF4	218491_s_at	9.9e-08	THYN1
1968	0.0116	KIRREL	224445_s_at	8.86e-07	ZFYVE21	241792_x_at	1.03e-07	LUC7L3
1926	9.04e-07	PDK4	201569_s_at	8.86e-07	SAMM50	218901_at	1.04e-07	PLSCR4
1911	0.0363	ADH1A	202088_at	8.86e-07	SLC39A6	204153_s_at	1.05e-07	MFNG
1882	0.000461	ARHGEF38	212549_at	8.87e-07	STAT5B	208056_s_at	1.06e-07	CBFA2T3
1844	0.00176	PLEKHA6	214164_x_at	8.88e-07	CA12	58780_s_at	1.06e-07	ARHGEF40
1837	2.61e-07	MYH11	228104_at	8.92e-07	PLXNA4	226420_at	1.07e-07	MECOM
1829	0.00333	SULT2B1	207480_s_at	8.98e-07	MEIS2	213075_at	1.07e-07	OLFML2A
1798	1.88e-05	HCAR1	235193_at	8.99e-07	FAM214A	233175_at	1.08e-07	ZNF460
1779	0.0139	POLK	204018_x_at	9.02e-07	HBA2///HBA1	228370_at	1.08e-07	IPW
1766	0.0348	TP53I3	221902_at	9.1e-07	GPR153	228393_s_at	1.09e-07	ZNF302
1753	5.13e-05	KIF13B	209443_at	9.26e-07	SERPINA5	205326_at	1.1e-07	RAMP3
1719	0.0158	EPB42	211298_s_at	9.27e-07	ALB	203722_at	1.11e-07	ALDH4A1
1645	0.000193	LRP2BP	209173_at	9.33e-07	AGR2	218284_at	1.12e-07	SMAD3
1621	0.000163	RIC3	209730_at	9.35e-07	SEMA3F	225065_x_at	1.12e-07	SNORD65
1574	0.0207	EDNRB	230158_at	9.37e-07	DPY19L2	228817_at	1.12e-07	ALG9
1518	0.000258	FTO	202723_s_at	9.63e-07	FOXO1	230254_at	1.15e-07	FAM26E
1509	0.000449	CREBRF	228303_at	9.66e-07	GALNT6	204568_at	1.19e-07	ATG14
1484	0.00653	C6orf10	239107_at	9.73e-07	LOC145783///ZNF280D	207808_s_at	1.21e-07	PROS1
1356	0.0315	TMPRSS11A	202409_at	1e-06	INS-IGF2///IGF2	229072_at	1.21e-07	RAB30
1329	0.0457	SNCA	1565639_a_at	1.02e-06	PMP22	220757_s_at	1.23e-07	MIR4746///UBXN6
1316	0.0016	NBEA	225420_at	1.02e-06	GPAM	230158_at	1.23e-07	DPY19L2
1296	0.00172	OR10A2	203373_at	1.02e-06	SOCS2	235721_at	1.24e-07	DTX3
1247	0.000326	SDPR	236436_at	1.03e-06	SLC25A45	221290_s_at	1.24e-07	MUM1
1232	1.42e-06	N4BP2L2	222513_s_at	1.03e-06	SORBS1	212559_at	1.26e-07	PRKAR1B
1156	0.00886	CASQ1	226518_at	1.03e-06	KCTD10	213300_at	1.26e-07	ATG2A
1088	0.044	KRT24	214087_s_at	1.03e-06	MYBPC1	203984_s_at	1.27e-07	CASP9
1063	0.00204	CAB39L	225016_at	1.04e-06	APCDD1	221814_at	1.28e-07	ADGRA2
1055	0.00534	DYNC2LI1	209195_s_at	1.04e-06	ADCY6	220141_at	1.28e-07	C11orf63
1050	4.89e-05	FANK1	207144_s_at	1.04e-06	CITED1	238653_at	1.28e-07	LRIG2
990	1.94e-08	EDN3	221880_s_at	1.04e-06	FAM174B	210607_at	1.28e-07	FLT3LG
948	0.04	SLC7A2	227623_at	1.05e-06	CACNA2D1	235443_at	1.29e-07	CKMT2-AS1
945	0.000219	KMT2A	207761_s_at	1.06e-06	METTL7A	35666_at	1.3e-07	SEMA3F
892	0.0442	SIK3	230360_at	1.06e-06	GLDN	222999_s_at	1.3e-07	CCNL2
886	1.41e-06	APOD	227579_at	1.11e-06	FER	233784_at	1.31e-07	LOC101927769
821	0.0108	CCDC74B	233011_at	1.12e-06	ANXA1	225398_at	1.32e-07	RPUSD4
779	7.04e-05	LOC284112	227327_at	1.12e-06	MEGF8	238964_at	1.32e-07	FIGN
701	0.0337	LOC100506124	1568377_x_at	1.13e-06	DEFB124	203894_at	1.34e-07	TUBG2
692	0.00463	KCNMA1	222138_s_at	1.14e-06	WDR13	208510_s_at	1.34e-07	PPARG
646	0.00784	MRPL42P5	209068_at	1.15e-06	HNRNPDL	231024_at	1.35e-07	PGM5-AS1
618	0.00146	KIT	220326_s_at	1.17e-06	ARHGEF40	214823_at	1.36e-07	ZNF204P
606	2.33e-06	MAGI1	224964_s_at	1.18e-06	GNG2	212457_at	1.37e-07	TFE3
567	0.00306	SORBS1	223535_at	1.19e-06	NUDT12	204731_at	1.39e-07	TGFBR3
496	0.0492	FAM110B	232386_at	1.22e-06	VPS13C	202861_at	1.39e-07	MIR6883///PER1
486	1.49e-06	SCUBE2	227407_at	1.22e-06	TAPT1	214414_x_at	1.4e-07	HBA2///HBA1
482	0.00095	XBP1	205259_at	1.23e-06	NR3C2	213343_s_at	1.41e-07	GDPD5
477	5.85e-05	GRPR	231993_at	1.23e-06	ITGBL1	239107_at	1.41e-07	ZNF280D
458	0.0181	IGSF10	204690_at	1.23e-06	STX8	232046_at	1.42e-07	KIAA1217
449	0.00619	GOLGA8A	205160_at	1.24e-06	PEX11A	244289_at	1.43e-07	ZNF300P1
403	0.000867	COX7A1	201496_x_at	1.24e-06	MYH11	1553583_a_at	1.47e-07	THRSP
372	0.0426	CAV1	205613_at	1.25e-06	SYT17	238009_at	1.48e-07	SOX5
360	0.00251	NR3C1	228254_at	1.25e-06	STAM2	1563316_at	1.48e-07	NEGR1-IT1
320	0.00891	MUC3A	212463_at	1.25e-06	CD59	227061_at	1.49e-07	LINC01279
206	0.000181	CXCL2	235521_at	1.29e-06	HOXA3	232431_at	1.49e-07	NR3C1
189	0.0242	MAOB	221795_at	1.29e-06	NTRK2	227562_at	1.5e-07	LAMTOR3
187	0.0173	DET1	218518_at	1.3e-06	FAM13B	236283_x_at	1.5e-07	LOC646214
130	0.000113	POTEC	225176_at	1.31e-06	LNPEP	235431_s_at	1.5e-07	PELI3
108	0.0016	C1orf115	1558504_at	1.31e-06	GTF2IP12	225605_at	1.51e-07	TP53I13
26	0.00227	GMDS-AS1	241703_at	1.32e-06	RUNDC3B	203549_s_at	1.52e-07	LPL
19472	6.12e-13	ANLN	221867_at	1.33e-06	N4BP1	216210_x_at	1.53e-07	TRIOBP
8710	8.33e-13	TPX2	238653_at	1.34e-06	LRIG2	231987_at	1.53e-07	CARMN
8432	5.75e-12	NEK2	218839_at	1.36e-06	HEY1	205352_at	1.54e-07	SERPINI1
25240	9.54e-12	HIST1H2AG	41160_at	1.36e-06	MBD3	224964_s_at	1.54e-07	GNG2
43277	9.72e-12	UHRF1	238860_at	1.37e-06	OARD1	213380_x_at	1.54e-07	MST1
18972	9.72e-12	KIF20A	205352_at	1.38e-06	SERPINI1	218353_at	1.55e-07	RGS5
16543	9.72e-12	KNL1	205326_at	1.38e-06	RAMP3	230624_at	1.56e-07	SLC25A27
27754	9.85e-12	TTK	205250_s_at	1.38e-06	CEP290	214247_s_at	1.61e-07	DKK3
34008	1.24e-11	BIRC5	221295_at	1.38e-06	CIDEA	212343_at	1.62e-07	YIPF6
11421	1.24e-11	KIF20A	226146_at	1.38e-06	HEIH	232386_at	1.63e-07	VPS13C
36067	1.24e-11	BIRC5	201474_s_at	1.39e-06	ITGA3	209828_s_at	1.63e-07	IL16
15797	1.31e-11	BIRC5	229404_at	1.4e-06	TWIST2	211340_s_at	1.64e-07	MCAM
10448	1.31e-11	DEPDC1	232480_at	1.41e-06	MIRLET7BHG	203498_at	1.64e-07	RCAN2
21415	1.31e-11	KIF20A	219230_at	1.43e-06	TMEM100	228727_at	1.64e-07	ANXA11
29056	1.31e-11	BIRC5	221435_x_at	1.46e-06	HYI	226322_at	1.64e-07	TMTC1
12189	1.31e-11	BIRC5	233359_at	1.47e-06	TNRC6C	225272_at	1.65e-07	SAT2
33234	1.31e-11	BIRC5	37462_i_at	1.49e-06	SF3A2	220184_at	1.68e-07	NANOG
1928-06-10	1.31e-11	BIRC5	242273_at	1.5e-06	LLPH	50376_at	1.7e-07	ZNF444
20071	1.31e-11	TUBA1C	225917_at	1.51e-06	ATF7IP	225789_at	1.7e-07	AGAP3
7726	1.31e-11	HIST1H2BE	235721_at	1.53e-06	DTX3	209082_s_at	1.7e-07	COL18A1
19951	1.31e-11	KIF20A	229821_at	1.55e-06	LRRC37A4P	223259_at	1.71e-07	ORMDL3
28938	1.34e-11	BIRC5	202861_at	1.55e-06	MIR6883///PER1	218656_s_at	1.79e-07	LHFP
30653	1.34e-11	BIRC5	227983_at	1.56e-06	RILPL2	209699_x_at	1.8e-07	AKR1C2
43207	1.34e-11	HIST1H2AJ	214063_s_at	1.56e-06	TF	228303_at	1.8e-07	GALNT6
13789	1.34e-11	PRC1	1553102_a_at	1.57e-06	CCDC69	233359_at	1.82e-07	TNRC6C
12667	1.34e-11	KIF20A	213343_s_at	1.58e-06	GDPD5	243311_at	1.83e-07	DEFB132
13412	1.34e-11	KNL1	205383_s_at	1.58e-06	ZBTB20	222348_at	1.84e-07	MAST4
13115	1.55e-11	KIF20A	221476_s_at	1.58e-06	RPL15	217414_x_at	1.85e-07	HBA2///HBA1
32847	1.88e-11	FAM111B	212929_s_at	1.6e-06	LOC101930591///FAM21A///FAM21C	221527_s_at	1.85e-07	PARD3
35183	2.05e-11	CENPU	218086_at	1.6e-06	NPDC1	205259_at	1.85e-07	NR3C2
21277	2.05e-11	BIRC5	214927_at	1.6e-06	ITGBL1	210129_s_at	1.86e-07	ARPC4-TTLL3
39736	2.07e-11	MELK	228395_at	1.61e-06	GNL3	219747_at	1.88e-07	NDNF
35495	2.08e-11	ASPM	226519_s_at	1.61e-06	PHYKPL	200899_s_at	1.91e-07	MGEA5
36707	2.16e-11	KIF20A	205239_at	1.62e-06	AREG	229590_at	1.91e-07	SNORD68///RPL13
2867	2.31e-11	KIF20A	240111_at	1.63e-06	RHOBTB3	239442_at	1.92e-07	CEP68
17272	2.6e-11	UBE2T	211996_s_at	1.64e-06	LOC101060275///NPIPA5///NPIPB5///NPIPB11///LOC613037///NPIPB4///NPIPB3	205522_at	1.93e-07	HOXD4
36151	2.71e-11	KIF20A	229204_at	1.65e-06	HP1BP3	219665_at	1.96e-07	NUDT18
37220	3.13e-11	HIST3H2BB	227429_at	1.65e-06	CRACR2B	1565358_at	1.96e-07	RARA
33268	3.17e-11	NCAPG	225627_s_at	1.66e-06	CACHD1	213353_at	1.98e-07	ABCA5
9650	4.47e-11	HIST1H3B	46256_at	1.66e-06	SPSB3	218675_at	1.99e-07	SLC22A17
16755	4.48e-11	CENPA	228764_s_at	1.66e-06	NEDD8-MDP1///MDP1	211458_s_at	2e-07	GABARAPL3
21855	5.38e-11	RRM2	221958_s_at	1.66e-06	WLS	227855_at	2.02e-07	ARHGEF40
4913	5.38e-11	CKS2	204014_at	1.67e-06	DUSP4	212933_x_at	2.05e-07	RPL13
34737	6.61e-11	HIST1H2BN	227656_at	1.72e-06	ERMARD	202202_s_at	2.07e-07	LAMA4
40585	7.89e-11	HIST1H2BE	205364_at	1.74e-06	ACOX2	203240_at	2.1e-07	FCGBP
37697	8.54e-11	HIST1H2BD	223543_at	1.74e-06	PDZD4	1557285_at	2.1e-07	AREG
5497	9.95e-11	FN1	219011_at	1.75e-06	PLEKHA4	230408_at	2.11e-07	PCGF3
11216	1.09e-10	H2AFZ	227728_at	1.75e-06	PPM1A	222108_at	2.11e-07	AMIGO2
40843	1.15e-10	RAD54L	1556182_x_at	1.76e-06	ANKRD65	227708_at	2.16e-07	EEF1A1
32202	1.27e-10	NUSAP1	225450_at	1.76e-06	AMOTL1	226252_at	2.17e-07	ZBTB20
33529	1.29e-10	FN1	206401_s_at	1.76e-06	MAPT	223614_at	2.18e-07	MMP16
32524	1.29e-10	KIAA0101	235938_at	1.78e-06	ARMC9	202048_s_at	2.18e-07	CBX6
16748	1.3e-10	FN1	35156_at	1.79e-06	R3HCC1	219111_s_at	2.19e-07	DDX54
11780	1.3e-10	FN1	208880_s_at	1.82e-06	PRPF6	221792_at	2.22e-07	RAB6B
24777	1.3e-10	FN1	227019_at	1.88e-06	C1orf226	204154_at	2.23e-07	CDO1
8463	1.32e-10	E2F1	208420_x_at	1.89e-06	SUPT6H	204690_at	2.24e-07	STX8
17287	1.32e-10	FN1	219561_at	1.89e-06	COPZ2	202054_s_at	2.26e-07	ALDH3A2
29071	1.33e-10	CDCA5	227478_at	1.9e-06	SETBP1	213908_at	2.28e-07	WHAMMP3
11133	1.33e-10	HIST2H2BE	208831_x_at	1.9e-06	SUPT6H	206847_s_at	2.32e-07	HOXA7
29806	1.43e-10	HIST1H2BG	226842_at	1.92e-06	FBXL20	238485_at	2.36e-07	IQCH-AS1
4711	1.44e-10	FN1	229072_at	1.93e-06	RAB30	221009_s_at	2.39e-07	ANGPTL4
26132	1.44e-10	HIST1H2BL	225611_at	1.94e-06	MAST4	213058_at	2.41e-07	TTC28
28534	1.44e-10	FADS1	1555982_at	1.95e-06	ZFYVE16	218950_at	2.43e-07	ARAP3
38749	1.46e-10	TUBA1C	221589_s_at	1.96e-06	ALDH6A1	222885_at	2.5e-07	EMCN
10000	1.64e-10	HIST2H2BD	200965_s_at	1.97e-06	ABLIM1	203963_at	2.52e-07	CA12
44240	1.64e-10	HN1	214243_s_at	1.97e-06	SERHL2///SERHL	238868_at	2.53e-07	UACA
2597	1.64e-10	CDKN3	34858_at	1.97e-06	KCTD2	215016_x_at	2.53e-07	DST
4445	1.78e-10	HIST1H2BI	202725_at	1.98e-06	POLR2A	225505_s_at	2.57e-07	PCED1A
38808	1.8e-10	HIST1H3B	228760_at	2e-06	SRSF8	214110_s_at	2.61e-07	LOC654342
3974	1.82e-10	FN1	229778_at	2e-06	SPX	243365_s_at	2.62e-07	AUTS2
43648	1.9e-10	HIST1H2BF	91617_at	2e-06	MIR1306///DGCR8	213527_s_at	2.66e-07	ZNF688
32864	1.91e-10	FN1	238647_at	2e-06	C14orf28	211682_x_at	2.7e-07	UGT2B28
10068	1.91e-10	SPC24	220244_at	2.03e-06	LINC00312	226939_at	2.7e-07	CPEB2
42118	1.94e-10	FN1	228416_at	2.1e-06	ACVR2A	236323_at	2.74e-07	PVRL3-AS1
6206	2.21e-10	FN1	209581_at	2.11e-06	PLA2G16	226229_s_at	2.75e-07	SSU72
41971	2.29e-10	ECT2	228665_at	2.13e-06	CYYR1	221874_at	2.76e-07	KIAA1324
43677	2.4e-10	HIST1H2AM	225729_at	2.14e-06	C6orf89	228395_at	2.77e-07	GNL3
34385	2.62e-10	E2F1	223179_at	2.15e-06	YPEL3	396_f_at	2.81e-07	EPOR
22940	2.62e-10	HIST1H2BH	210831_s_at	2.15e-06	PTGER3	43544_at	2.82e-07	MED16
15833	2.62e-10	HIST1H2BO	230593_at	2.18e-06	GRIK3	202709_at	2.83e-07	FMOD
16927	2.62e-10	HIST1H2BJ	204345_at	2.18e-06	COL16A1	214927_at	2.84e-07	ITGBL1
43470	3.09e-10	HIST1H2BD	223259_at	2.19e-06	ORMDL3	51158_at	2.87e-07	FAM174B
9527	3.09e-10	SMC4	202177_at	2.2e-06	GAS6	209458_x_at	2.9e-07	HBA2///HBA1
34950	3.2e-10	KIF23	203928_x_at	2.23e-06	MAPT	220027_s_at	2.92e-07	RASIP1
39712	3.42e-10	FANCI	204036_at	2.26e-06	LPAR1	221864_at	2.92e-07	ORAI3
43582	3.87e-10	CDK1	204682_at	2.29e-06	LTBP2	225987_at	2.93e-07	STEAP4
9493	3.87e-10	E2F1	221824_s_at	2.3e-06	44628	205559_s_at	2.94e-07	PCSK5
40375	4.27e-10	RACGAP1	206254_at	2.33e-06	EGF	227056_at	2.96e-07	KIAA0141
22631	4.47e-10	OIP5	49679_s_at	2.33e-06	MMP24-AS1	202088_at	2.96e-07	SLC39A6
24763	4.47e-10	E2F1	225546_at	2.33e-06	LOC101930123///EEF2K	225571_at	2.98e-07	LIFR
31058	4.57e-10	HN1	228960_at	2.34e-06	ICE2	223535_at	2.99e-07	NUDT12
42055	4.83e-10	HMMR-AS1	213066_at	2.37e-06	RUSC2	225218_at	2.99e-07	ZFYVE27
28409	4.83e-10	GINS1	228573_at	2.37e-06	ANTXR2	227623_at	3.01e-07	CACNA2D1
40958	4.83e-10	CDK1	227386_s_at	2.38e-06	TMEM200B	221435_x_at	3.16e-07	HYI
15907	4.83e-10	ZWINT	1568760_at	2.39e-06	MYH11	212386_at	3.17e-07	TCF4
11772	4.83e-10	CDC45	239133_at	2.41e-06	CTDSPL2	226975_at	3.19e-07	RNPC3
972	5.02e-10	SPC25	228384_s_at	2.42e-06	PYROXD2	202260_s_at	3.19e-07	STXBP1
40660	5.02e-10	HIST1H2BB	210355_at	2.47e-06	PTHLH	229245_at	3.22e-07	PLEKHA6
36273	5.02e-10	C20orf24	229100_s_at	2.48e-06	TIMM22	231867_at	3.22e-07	TENM2
20390	5.02e-10	KIF2C	243365_s_at	2.48e-06	AUTS2	235850_at	3.22e-07	FAM162A
26042	5.37e-10	PTTG1	201843_s_at	2.52e-06	EFEMP1	205250_s_at	3.23e-07	CEP290
4502	5.37e-10	CDK1	218220_at	2.52e-06	C12orf10	229118_at	3.23e-07	PRRG3
7966	5.71e-10	DTL	204607_at	2.54e-06	HMGCS2	227058_at	3.24e-07	MEDAG
24624	6e-10	BUB1	212950_at	2.54e-06	ADGRF5	205613_at	3.29e-07	SYT17
2756	6.11e-10	HJURP	227805_at	2.56e-06	METAP1D	227329_at	3.29e-07	ZBTB46
8545	6.11e-10	CEP55	205932_s_at	2.65e-06	MSX1	228104_at	3.31e-07	PLXNA4
40054	6.11e-10	DNAPTP3///FN1	204153_s_at	2.67e-06	MFNG	229778_at	3.31e-07	SPX
23484	6.29e-10	ECT2	225346_at	2.68e-06	MTERF2	228006_at	3.33e-07	PTEN
32029	6.44e-10	CCNE1	242169_at	2.69e-06	BHMT2	224718_at	3.33e-07	YY1
28683	7.01e-10	CENPF	202365_at	2.72e-06	UNC119B	232500_at	3.33e-07	RALGAPA2
29237	7.01e-10	HIST1H2BM	208056_s_at	2.74e-06	CBFA2T3	229589_x_at	3.34e-07	BIVM
42676	7.01e-10	KIF20A	229628_s_at	2.75e-06	CCDC180///LOC100499484-C9ORF174	202365_at	3.36e-07	UNC119B
10606	7.1e-10	CENPE	209394_at	2.77e-06	ASMTL	228346_at	3.37e-07	ZNF844
24349	7.53e-10	EXO1	235885_at	2.81e-06	P2RY12	211699_x_at	3.39e-07	HBA2///HBA1
29198	7.73e-10	HIST2H2AA4	234307_s_at	2.81e-06	KIF26A	209603_at	3.4e-07	GATA3
21075	8.4e-10	TOP2A	221796_at	2.82e-06	NTRK2	240111_at	3.42e-07	RHOBTB3
41530	8.77e-10	HMGB3	222128_at	2.86e-06	NSUN6	224458_at	3.48e-07	TMEM246
14442	9.14e-10	TUBA1C	212207_at	2.9e-06	MED13L	211998_at	3.49e-07	H3F3A
43109	9.32e-10	RACGAP1	224835_at	2.9e-06	GPCPD1	203799_at	3.52e-07	LY75
23428	9.34e-10	KIF18B	226342_at	2.96e-06	SPTBN1	202392_s_at	3.52e-07	PISD
1145	9.73e-10	DTL	235980_at	2.97e-06	PIK3CA	240717_at	3.63e-07	ABCB5
44552	9.73e-10	EZH2	219427_at	2.97e-06	FAT4	227710_s_at	3.65e-07	TPT1-AS1
11025	1.08e-09	CCNB1	214456_x_at	3.03e-06	SAA2///SAA1	235649_at	3.71e-07	ADAMTS8
27286	1.11e-09	HIST1H2BC	1558703_at	3.03e-06	SLC46A1	228081_at	3.71e-07	CCNG2
24063	1.16e-09	E2F1	219313_at	3.04e-06	GRAMD1C	235279_at	3.76e-07	PARVA
30321	1.2e-09	HIST1H2AB	823_at	3.05e-06	CX3CL1	231993_at	3.81e-07	ITGBL1
30271	1.22e-09	CBX3	241827_at	3.05e-06	ZNF615	214164_x_at	3.84e-07	CA12
2019	1.25e-09	GMPS	202392_s_at	3.06e-06	MIR7109///PISD	221958_s_at	3.88e-07	WLS
4782	1.34e-09	KIF18A	214686_at	3.06e-06	ZNF266	209730_at	3.88e-07	SEMA3F
6890	1.41e-09	CENPF	227826_s_at	3.07e-06	SORBS2	221073_s_at	3.91e-07	NOD1
6646	1.46e-09	CDK1	201056_at	3.08e-06	GOLGB1	202409_at	3.94e-07	INS-IGF2///IGF2
32472	1.46e-09	TUBA4A	229281_at	3.11e-06	NPAS3	201010_s_at	4e-07	TXNIP
41238	1.54e-09	MCM2	226420_at	3.14e-06	MECOM	229204_at	4.02e-07	HP1BP3
41040	1.54e-09	PRDX4	218976_at	3.14e-06	DNAJC12	223279_s_at	4.04e-07	UACA
17501	1.57e-09	H2AFZ	209542_x_at	3.17e-06	IGF1	226768_at	4.04e-07	GIGYF1
12479	1.57e-09	EXO1	223464_at	3.18e-06	OSBPL5	209877_at	4.05e-07	SNCG
24761	1.57e-09	CDK1	227561_at	3.18e-06	DDR2	227088_at	4.05e-07	PDE5A
12747	1.57e-09	SKA3	213058_at	3.2e-06	TTC28	217525_at	4.08e-07	OLFML1
3194	1.59e-09	MRPL47	1554741_s_at	3.21e-06	FGF7P3///FGF7P6///FGF7	209195_s_at	4.15e-07	ADCY6
27397	1.69e-09	NUF2	1553145_at	3.21e-06	TAPT1-AS1	211745_x_at	4.17e-07	HBA2///HBA1
15822	1.73e-09	DTL	238719_at	3.24e-06	PPP2CA	213204_at	4.18e-07	CUL9
21290	1.83e-09	HIST1H2AE	203438_at	3.26e-06	STC2	201474_s_at	4.2e-07	ITGA3
18901	1.86e-09	FAM83D	209496_at	3.27e-06	RARRES2	220326_s_at	4.24e-07	ARHGEF40
43928	2.02e-09	CENPE	228081_at	3.27e-06	CCNG2	222128_at	4.31e-07	NSUN6
30196	2.02e-09	CDK1	218675_at	3.29e-06	SLC22A17	212736_at	4.31e-07	C16orf45
3846	2.07e-09	ASPM	212323_s_at	3.36e-06	VPS13D	225176_at	4.31e-07	LNPEP
5206	2.45e-09	H2AFZ	238295_at	3.37e-06	TEFM	225524_at	4.34e-07	ANTXR2
26459	2.52e-09	CDC6	227618_at	3.41e-06	NHSL2	229083_at	4.41e-07	HNRNPA0
11337	2.54e-09	TK1	215867_x_at	3.42e-06	CA12	242273_at	4.47e-07	LLPH
14684	2.54e-09	CENPE	1555847_a_at	3.43e-06	MIR24-2///MIR23A///LOC284454	221697_at	4.51e-07	MAP1LC3C
24907	2.67e-09	HIST1H2AK	213792_s_at	3.45e-06	INSR	227705_at	4.56e-07	TCEAL7
20802	2.67e-09	E2F1	203414_at	3.46e-06	MMD	223061_at	4.6e-07	CHID1
36856	2.69e-09	HIST2H2AB	222317_at	3.5e-06	PDE3B	228151_at	4.61e-07	ARL15
5534	2.77e-09	TMSB10	201270_x_at	3.53e-06	NUDCD3	213215_at	4.69e-07	C15orf38-
40655	2.81e-09	E2F1	203409_at	3.66e-06	DDB2	225016_at	4.72e-07	APCDD1
20103	2.85e-09	HIST1H2AH	204541_at	3.67e-06	SEC14L2	215590_x_at	4.77e-07	ACVR2B-AS1
39825	2.85e-09	ARHGAP11A	208804_s_at	3.67e-06	SRSF6	213249_at	4.79e-07	FBXL7
22913	3.02e-09	CDK1	229088_at	3.72e-06	ENPP1	235634_at	4.81e-07	PURG
13501	3.24e-09	DTL	36553_at	3.82e-06	ASMTL	214598_at	4.83e-07	CLDN8
36027	3.33e-09	TACC3	228376_at	3.86e-06	GGTA1P	1558529_s_at	4.89e-07	LOC728323
21494	3.35e-09	CSTB	221139_s_at	3.89e-06	CSAD	34858_at	5e-07	KCTD2
17368	3.42e-09	HIST3H2BB	214175_x_at	3.91e-06	PDLIM4	214087_s_at	5.01e-07	MYBPC1
6863	3.42e-09	ALYREF	227376_at	3.96e-06	GLI3	226380_at	5.03e-07	PTPN21
14670	3.6e-09	ZNF695	244289_at	4.02e-06	ZNF300P1	55583_at	5.1e-07	DOCK6
30680	3.91e-09	CDK1	228278_at	4.03e-06	NFIX	221867_at	5.12e-07	N4BP1
34474	4.03e-09	C20orf24	207977_s_at	4.03e-06	DPT	49679_s_at	5.12e-07	MMP24-AS1
7324	4.03e-09	EXO1	203722_at	4.03e-06	ALDH4A1	236583_at	5.18e-07	GIMAP1
3795	4.06e-09	MCM10	222478_at	4.04e-06	VPS36	210020_x_at	5.24e-07	CALML3
32992	4.16e-09	CDK1	225605_at	4.04e-06	TP53I13	1552616_a_at	5.27e-07	ACACB
43517	4.32e-09	CDK1	213527_s_at	4.06e-06	ZNF688	229854_at	5.28e-07	OBSCN
9917	4.34e-09	VMA21	203769_s_at	4.08e-06	STS	235611_at	5.3e-07	SREK1
19888	4.44e-09	EXO1	235333_at	4.1e-06	B4GALT6	233011_at	5.32e-07	ANXA1
29457	4.47e-09	DTL	1554547_at	4.1e-06	FAM13C	201380_at	5.32e-07	CRTAP
13425	4.47e-09	ECT2	205407_at	4.12e-06	RECK	221139_s_at	5.37e-07	CSAD
6098	4.5e-09	CENPE	396_f_at	4.2e-06	EPOR	244508_at	5.37e-07	44811
31488	4.5e-09	DTL	223295_s_at	4.2e-06	LUC7L	201569_s_at	5.38e-07	SAMM50
20121	4.91e-09	DTL	221953_s_at	4.24e-06	MMP24-AS1	206874_s_at	5.38e-07	SLK
2876	4.91e-09	HIST1H2AD	244395_at	4.25e-06	FLJ41455	240890_at	5.38e-07	LOC643733
9436	5.13e-09	DTL	227095_at	4.28e-06	LEPROT	206930_at	5.41e-07	GLYAT
10661	5.13e-09	EXO1	208607_s_at	4.31e-06	SAA2-SAA4///SAA2///SAA1	229404_at	5.43e-07	TWIST2
29358	5.28e-09	E2F1	229153_at	4.34e-06	SLC7A6OS	203414_at	5.49e-07	MMD
29556	5.96e-09	ZNF367	222164_at	4.35e-06	FGFR1	228254_at	5.62e-07	STAM2
10990	6.06e-09	DTL	1565358_at	4.4e-06	RARA	212549_at	5.69e-07	STAT5B
21467	6.39e-09	PBK	225220_at	4.46e-06	SNHG8///SNORA24	212089_at	5.75e-07	LMNA
7742	6.89e-09	HIST3H2A	232096_x_at	4.49e-06	FOXP1-IT1	224835_at	5.84e-07	GPCPD1
10768	7.12e-09	TFDP3	238933_at	4.58e-06	IRS1	210718_s_at	5.97e-07	ARL17B///ARL17A
41056	7.12e-09	CCNA2	224458_at	4.59e-06	TMEM246	219561_at	5.99e-07	COPZ2
10443	7.19e-09	DTL	228486_at	4.64e-06	SLC44A1	222513_s_at	6e-07	SORBS1
2128	7.2e-09	NEK2	209867_s_at	4.66e-06	ADGRL3	219186_at	6.01e-07	ZBTB7A
15997	7.2e-09	HMGB3P1	214823_at	4.68e-06	ZNF204P	205932_s_at	6.16e-07	MSX1
25164	7.3e-09	CLSPN	213249_at	4.72e-06	FBXL7	229820_at	6.19e-07	LINC00969
18700	7.4e-09	ASF1B	1557285_at	4.78e-06	AREG	208420_x_at	6.38e-07	SUPT6H
25378	7.4e-09	LRP8	212139_at	4.79e-06	GCN1	209568_s_at	6.39e-07	RGL1
22798	7.69e-09	HMMR	221545_x_at	4.79e-06	MED16	203373_at	6.41e-07	SOCS2
6249	7.97e-09	CENPE	1553957_at	4.83e-06	ZNF564	241396_at	6.43e-07	NEDD4L
39088	7.98e-09	NDC80	220184_at	4.92e-06	NANOG	204682_at	6.47e-07	LTBP2
19652	8.73e-09	EXO1	214651_s_at	4.95e-06	HOXA10-HOXA9///MIR196B///HOXA9	211696_x_at	6.49e-07	HBB
7003	9.32e-09	MRPL13	212510_at	4.96e-06	GPD1L	220167_s_at	6.53e-07	TP53TG3B
1100	9.62e-09	CENPE	225588_s_at	4.97e-06	TMEM129	228080_at	6.6e-07	LAYN
16095	9.97e-09	CDCA2	209465_x_at	4.98e-06	PTN	231280_at	6.7e-07	HEBP2
31817	1.03e-08	PLK4	221756_at	4.99e-06	PIK3IP1	228573_at	6.76e-07	ANTXR2
29363	1.07e-08	CCNA2	219680_at	5.06e-06	NLRX1	228199_at	6.76e-07	FAHD2CP
40595	1.07e-08	LMNB1	225280_x_at	5.11e-06	ARSD	218086_at	6.9e-07	NPDC1
2035	1.15e-08	KPNA2	224653_at	5.22e-06	EIF4EBP2	209841_s_at	6.9e-07	LRRN3
35667	1.28e-08	FADS2	65472_at	5.23e-06	C2orf68	223543_at	6.98e-07	PDZD4
39562	1.39e-08	CENPK	1553583_a_at	5.23e-06	THRSP	227327_at	7.05e-07	MEGF8
12202	1.39e-08	LRP8	230863_at	5.25e-06	LRP2	208831_x_at	7.06e-07	SUPT6H
2213	1.42e-08	CDK1	209200_at	5.27e-06	MEF2C	226694_at	7.1e-07	PALM2
12505	1.44e-08	CKS1B	203813_s_at	5.31e-06	SLIT3	219427_at	7.15e-07	FAT4
32625	1.52e-08	RECQL4	229007_at	5.33e-06	LOC283788	230273_at	7.23e-07	CFAP206
9959	1.55e-08	MND1	213994_s_at	5.37e-06	SPON1	209513_s_at	7.27e-07	HSDL2
17230	1.56e-08	DNAPTP3///FN1	209568_s_at	5.39e-06	RGL1	221902_at	7.27e-07	GPR153
27262	1.64e-08	SLC25A5	230454_at	5.45e-06	ICA1L	213644_at	7.29e-07	CEP112
18668	1.66e-08	E2F1	214748_at	5.46e-06	N4BP2L2	224653_at	7.31e-07	EIF4EBP2
24211	1.67e-08	RAD54B	226846_at	5.53e-06	PHYHD1	228967_at	7.35e-07	EIF1
14268	1.67e-08	CDCA8	225575_at	5.53e-06	LIFR	224163_s_at	7.43e-07	DMAP1
31921	1.68e-08	THBS2	223315_at	5.55e-06	NTN4	235521_at	7.5e-07	HOXA3
25262	1.68e-08	ORC6	213422_s_at	5.56e-06	MXRA8	1558504_at	7.55e-07	GTF2IP12
23572	1.69e-08	CCNA2	209513_s_at	5.58e-06	HSDL2	203928_x_at	7.67e-07	MAPT
8711	1.8e-08	E2F2	205471_s_at	5.61e-06	DACH1	203813_s_at	7.67e-07	SLIT3
12057	1.9e-08	TROAP	226419_s_at	5.62e-06	SRSF1	202723_s_at	7.71e-07	FOXO1
9597	1.92e-08	RMI2	203668_at	5.65e-06	MAN2C1	227579_at	7.78e-07	FER
6731	1.93e-08	CCNA2	227564_at	5.72e-06	HGSNAT	823_at	7.79e-07	CX3CL1
21369	1.94e-08	H2AFJ	1555889_a_at	5.72e-06	CRTAP	1553693_s_at	7.81e-07	CBR4
35905	2e-08	TUBB6	204742_s_at	5.74e-06	PDS5B	224763_at	7.95e-07	RPL37
1896	2.17e-08	CENPE	228064_at	5.8e-06	LRRC75B	238750_at	7.99e-07	CCL28
12668	2.18e-08	RAD54B	206081_at	5.81e-06	SLC24A1	230700_at	8.04e-07	RTN4RL1
20072	2.23e-08	CFL1	232929_at	5.86e-06	ZBTB20	213885_at	8.21e-07	TRIM3
14446	2.23e-08	CCNA2	201150_s_at	5.96e-06	TIMP3	205376_at	8.26e-07	INPP4B
8507	2.37e-08	CCNA2	211737_x_at	6.01e-06	PTN	217597_x_at	8.29e-07	RAB40B
40430	2.39e-08	RAD51	225895_at	6.02e-06	SYNPO2	228064_at	8.33e-07	LRRC75B
16608	2.41e-08	CCNA2	204484_at	6.03e-06	PIK3C2B	209116_x_at	8.34e-07	HBB
19504	2.42e-08	CACYBP	201906_s_at	6.09e-06	CTDSPL	219011_at	8.57e-07	PLEKHA4
18715	2.43e-08	RAD51AP1	212358_at	6.22e-06	CLIP3	227407_at	8.58e-07	TAPT1
41656	2.43e-08	KIF14	207078_at	6.26e-06	MED6	41577_at	8.62e-07	PPP1R16B
15927	2.48e-08	H2AFV	225778_at	6.27e-06	RBMS2	229687_s_at	8.67e-07	PRDM11
31937	2.53e-08	CNIH4	222444_at	6.29e-06	ARMCX3	212358_at	8.82e-07	CLIP3
34092	2.54e-08	CCNA2	201860_s_at	6.43e-06	PLAT	226146_at	9.02e-07	HEIH
33020	2.66e-08	PSMD14	234998_at	6.46e-06	RAB11A	235938_at	9.16e-07	ARMC9
36703	2.69e-08	TPM3	228080_at	6.48e-06	LAYN	227081_at	9.21e-07	DNALI1
8728	2.72e-08	HENMT1	232247_at	6.48e-06	ZNF502	225895_at	9.23e-07	SYNPO2
6759	2.74e-08	PARPBP	226931_at	6.51e-06	TMTC1	226846_at	9.5e-07	PHYHD1
43021	2.77e-08	CKS1B	210026_s_at	6.51e-06	CARD10	225611_at	9.67e-07	MAST4
2901	2.83e-08	MCM4	226831_at	6.56e-06	SLC25A46	227618_at	9.72e-07	NHSL2
30426	2.88e-08	SPAG5	227909_at	6.58e-06	SMIM10L2B///SMIM10L2A	222278_at	9.72e-07	LOC101929726
8153	2.92e-08	KIF11	204237_at	6.65e-06	GULP1	201959_s_at	9.9e-07	MYCBP2
13208	3e-08	HIST1H1D	205405_at	6.65e-06	SEMA5A	1552658_a_at	1.01e-06	NAV3
17956	3.07e-08	CENPW	205802_at	6.83e-06	TRPC1	218839_at	1.01e-06	HEY1
29729	3.28e-08	HIST1H1E	209466_x_at	6.92e-06	PTN	227019_at	1.03e-06	C1orf226
29007	3.34e-08	ATP6AP2	227417_at	6.96e-06	44622	228416_at	1.04e-06	ACVR2A
40566	3.48e-08	EXO1	211026_s_at	7.01e-06	MGLL	204036_at	1.04e-06	LPAR1
15257	3.48e-08	CCNA2	204021_s_at	7.26e-06	PURA	218976_at	1.04e-06	DNAJC12
41406	3.61e-08	SNRPG	226582_at	7.29e-06	LOC400043	204018_x_at	1.06e-06	HBA2///HBA1
39646	3.7e-08	HIST2H2AC	230273_at	7.41e-06	CFAP206	91617_at	1.07e-06	MIR1306///DGCR8
15393	3.7e-08	CKAP2	202888_s_at	7.43e-06	ANPEP	1559960_x_at	1.07e-06	SYCE1L
1711	3.79e-08	EXO1	204235_s_at	7.45e-06	GULP1	208880_s_at	1.07e-06	PRPF6
6178	4.05e-08	STMN1	219281_at	7.5e-06	MSRA	221589_s_at	1.08e-06	ALDH6A1
976	4.14e-08	EXO1	225553_at	7.52e-06	CNIH1	1558703_at	1.09e-06	SLC46A1
36681	4.19e-08	HIST2H2AB	210664_s_at	7.54e-06	TFPI	212207_at	1.1e-06	MED13L
566	4.26e-08	CCNA2	209539_at	7.58e-06	ARHGEF6	1552501_a_at	1.11e-06	GPBAR1
2703	4.71e-08	TUBB	206847_s_at	7.61e-06	HOXA7	225280_x_at	1.11e-06	ARSD
4111	4.75e-08	TMEM132A	229011_at	7.72e-06	EMP1	230104_s_at	1.11e-06	TPPP
36712	4.93e-08	FAM49B	203468_at	7.84e-06	CDK10	228486_at	1.13e-06	SLC44A1
38551	4.96e-08	PSMB2	225332_at	7.88e-06	OIP5-AS1	211748_x_at	1.15e-06	PTGDS
43361	4.97e-08	YWHAZ	205303_at	7.91e-06	KCNJ8	218285_s_at	1.16e-06	BDH2
42815	5.37e-08	ZNF367	226040_at	7.97e-06	TRIM56	227805_at	1.16e-06	METAP1D
38093	5.54e-08	CENPE	229063_s_at	8e-06	CCDC107	228831_s_at	1.17e-06	GNG7
15986	5.63e-08	FANCI	202455_at	8.01e-06	HDAC5	229088_at	1.17e-06	ENPP1
4549	5.78e-08	PAQR4	219747_at	8.11e-06	NDNF	212750_at	1.17e-06	PPP1R16B
12444	6e-08	UBE2S	202273_at	8.17e-06	PDGFRB	218220_at	1.2e-06	C12orf10
7541	6.4e-08	ENSA	202387_at	8.28e-06	BAG1	227826_s_at	1.2e-06	SORBS2
30549	6.52e-08	PSMD12	238066_at	8.35e-06	RBP7	205364_at	1.21e-06	ACOX2
6806	6.55e-08	CDC7	207170_s_at	8.38e-06	LETMD1	202725_at	1.21e-06	POLR2A
21571	6.58e-08	E2F1	227113_at	8.43e-06	ADHFE1	41160_at	1.22e-06	MBD3
21256	6.92e-08	HIST1H2AL	211577_s_at	8.69e-06	IGF1	207761_s_at	1.23e-06	METTL7A
18518	7.26e-08	HIST2H2AA4	225811_at	8.74e-06	C11orf58	209542_x_at	1.23e-06	IGF1
40847	7.28e-08	CENPE	213817_at	8.74e-06	IRAK3	216917_s_at	1.24e-06	SYCP1
3201	7.39e-08	ATP1B3	211682_x_at	8.78e-06	UGT2B28	218975_at	1.24e-06	COL5A3
41436	7.47e-08	CENPE	218208_at	8.84e-06	PQLC1	221476_s_at	1.25e-06	RPL15
10175	7.6e-08	UBQLN1	216594_x_at	8.96e-06	AKR1C1	238647_at	1.27e-06	C14orf28
21499	7.66e-08	TUBB	230821_at	9.01e-06	ZNF148	205528_s_at	1.28e-06	RUNX1T1
36627	7.66e-08	LMNB2	227917_at	9.09e-06	LOC100506990	236361_at	1.29e-06	GALNT15
18611	7.91e-08	HIST1H2AM	220037_s_at	9.1e-06	LYVE1	209068_at	1.29e-06	HNRNPDL
4720	8.17e-08	RANBP1	229854_at	9.21e-06	OBSCN	226519_s_at	1.3e-06	PHYKPL
18435	8.22e-08	TUBA1B	218436_at	9.28e-06	SIL1	223179_at	1.32e-06	YPEL3
17062	9.52e-08	FADS2	219405_at	9.31e-06	TRIM68	226842_at	1.34e-06	FBXL20
40650	9.6e-08	CFL1P1	209160_at	9.32e-06	AKR1C3	237350_at	1.34e-06	TTC36
14751	9.61e-08	PKMYT1	213644_at	9.46e-06	CEP112	1561492_at	1.35e-06	LINC01192
31294	9.84e-08	H2AFX	225223_at	9.56e-06	SMAD5	39650_s_at	1.35e-06	PCNX2
39889	1.02e-07	RHBDL2	219327_s_at	9.58e-06	GPRC5C	228255_at	1.35e-06	TMEM237
12550	1.06e-07	S100P	55616_at	9.61e-06	PGAP3	219405_at	1.37e-06	TRIM68
45187	1.06e-07	HIST1H3I	227126_at	9.68e-06	PTPRG	239133_at	1.39e-06	CTDSPL2
35815	1.06e-07	SLC2A4RG	218125_s_at	9.87e-06	CCDC25	219670_at	1.4e-06	BEND5
14097	1.07e-07	PNP	201080_at	1e-05	PIP4K2B	228665_at	1.41e-06	CYYR1
2426	1.07e-07	GRPEL2	201960_s_at	1e-05	MYCBP2	1555982_at	1.43e-06	ZFYVE16
26315	1.09e-07	FN1	218285_s_at	1.01e-05	BDH2	205383_s_at	1.44e-06	ZBTB20
16625	1.11e-07	NDC80	204734_at	1.03e-05	KRT15	225546_at	1.44e-06	EEF2K
1842	1.12e-07	SOAT1	201865_x_at	1.03e-05	NR3C1	201080_at	1.45e-06	PIP4K2B
32423	1.15e-07	TPM3	202371_at	1.04e-05	TCEAL4	213422_s_at	1.46e-06	MXRA8
8537	1.16e-07	RAD54B	229573_at	1.04e-05	USP9X	1553145_at	1.48e-06	TAPT1-AS1
39081	1.25e-07	FADS1	223492_s_at	1.04e-05	LRRFIP1	244444_at	1.49e-06	PKD1L2
34682	1.25e-07	BUB1B	228177_at	1.04e-05	CREBBP	238719_at	1.51e-06	PPP2CA
39692	1.27e-07	KIF15	219922_s_at	1.05e-05	LTBP3	229100_s_at	1.52e-06	TIMM22
30833	1.3e-07	CHEK1	227860_at	1.06e-05	CPXM1	220244_at	1.52e-06	LINC00312
27102	1.31e-07	SQLE	203687_at	1.07e-05	CX3CL1	217731_s_at	1.52e-06	ITM2B
24520	1.31e-07	AURKA	204069_at	1.07e-05	MEIS1	236314_at	1.54e-06	EPM2AIP1
26194	1.31e-07	LAPTM4B	209459_s_at	1.09e-05	ABAT	211996_s_at	1.55e-06	NPIPB3
14548	1.31e-07	WDHD1	218780_at	1.09e-05	HOOK2	219469_at	1.55e-06	DYNC2H1
18462	1.32e-07	SKA2	204083_s_at	1.11e-05	TPM2	218532_s_at	1.55e-06	FAM134B
36209	1.32e-07	MB21D1	212764_at	1.13e-05	ZEB1	209465_x_at	1.55e-06	PTN
43202	1.34e-07	YWHAZ	223395_at	1.14e-05	ABI3BP	210678_s_at	1.57e-06	AGPAT2
17680	1.34e-07	SHMT2	203986_at	1.14e-05	FAM47E-STBD1///FAM47E///STBD1	1558496_at	1.58e-06	LOC100505609
41606	1.38e-07	WDHD1	239218_at	1.17e-05	PDE1C	238860_at	1.6e-06	OARD1
5041	1.49e-07	SAC3D1	202732_at	1.19e-05	PKIG	206401_s_at	1.6e-06	MAPT
35120	1.5e-07	GTPBP4	209877_at	1.19e-05	SNCG	209737_at	1.61e-06	MAGI2
18358	1.5e-07	PSMA7	213551_x_at	1.19e-05	PCGF2	223395_at	1.61e-06	ABI3BP
36571	1.51e-07	RAD54B	209737_at	1.2e-05	MAGI2	227376_at	1.61e-06	GLI3
14577	1.53e-07	ABRACL	202022_at	1.2e-05	ALDOC	227728_at	1.62e-06	PPM1A
5214	1.59e-07	WDHD1	208788_at	1.21e-05	ELOVL5	215867_x_at	1.64e-06	CA12
20469	1.59e-07	TICRR	222136_x_at	1.24e-05	ZNF729///ZNF43	206254_at	1.64e-06	EGF
17884	1.61e-07	LAGE3	232552_at	1.24e-05	DAAM1	207302_at	1.65e-06	SGCG
17444	1.61e-07	CENPW	1558237_x_at	1.26e-05	DR1	200965_s_at	1.65e-06	ABLIM1
17075	1.72e-07	WDHD1	230269_at	1.28e-05	B3GALT5	214651_s_at	1.67e-06	HOXA9
19939	1.72e-07	WDHD1	227705_at	1.3e-05	TCEAL7	205160_at	1.69e-06	PEX11A
31266	1.73e-07	SRPK1	215143_at	1.31e-05	DPY19L2P2	40225_at	1.7e-06	GAK
14916	1.73e-07	WDHD1	203068_at	1.32e-05	KLHL21	204428_s_at	1.72e-06	LCAT
30061	1.74e-07	SLC52A2	205528_s_at	1.33e-05	RUNX1T1	203769_s_at	1.73e-06	STS
15557	1.76e-07	CACYBP	215116_s_at	1.33e-05	DNM1	222291_at	1.73e-06	FAM149A
39135	1.76e-07	CTHRC1	222481_at	1.33e-05	TIMM10B	225627_s_at	1.74e-06	CACHD1
27456	1.77e-07	MAD2L1	210020_x_at	1.35e-05	CALML3	37462_i_at	1.75e-06	SF3A2
40668	1.77e-07	SKA2	210678_s_at	1.35e-05	AGPAT2	203468_at	1.77e-06	CDK10
8995	1.79e-07	LDHA	223690_at	1.36e-05	LTBP2	212441_at	1.78e-06	KIAA0232
23367	1.91e-07	CENPI	213686_at	1.38e-05	VPS13A	227429_at	1.79e-06	CRACR2B
29712	2.02e-07	WDHD1	238043_at	1.41e-05	ARID1B	238332_at	1.8e-06	ANKRD29
31034	2.11e-07	MPHOSPH9	229477_at	1.42e-05	THRSP	234303_s_at	1.81e-06	GPR85
43572	2.14e-07	CDCA7	221884_at	1.43e-05	MECOM	46256_at	1.82e-06	SPSB3
5082	2.19e-07	TRIP13	214924_s_at	1.43e-05	TRAK1	221953_s_at	1.84e-06	MMP24-AS1
41341	2.33e-07	C19orf53	212750_at	1.43e-05	PPP1R16B	221756_at	1.86e-06	PIK3IP1
41061	2.33e-07	TYMS	230061_at	1.44e-05	TM4SF18	1552711_a_at	1.86e-06	CYB5D1
37408	2.35e-07	YWHAZ	219315_s_at	1.44e-05	TMEM204	238933_at	1.87e-06	IRS1
18717	2.35e-07	CKS1B	203735_x_at	1.44e-05	PPFIBP1	203438_at	1.89e-06	STC2
35827	2.39e-07	ATAD2	214239_x_at	1.45e-05	PCGF2	212929_s_at	1.9e-06	FAM21C
4982	2.54e-07	PSMD12	202464_s_at	1.45e-05	PFKFB3	205405_at	1.91e-06	SEMA5A
29935	2.61e-07	TIMM17A	221794_at	1.46e-05	DOCK6	219738_s_at	1.94e-06	PCDH9
27319	2.61e-07	TIMM8A	205251_at	1.48e-05	PER2	1563646_a_at	1.97e-06	TMEM67
6764	2.64e-07	DYNLL1	217608_at	1.53e-05	SREK1IP1	228376_at	1.99e-06	GGTA1P
41159	2.7e-07	WDHD1	215111_s_at	1.54e-05	TSC22D1	204014_at	2e-06	DUSP4
23183	2.7e-07	MARS	225242_s_at	1.57e-05	CCDC80	227178_at	2e-06	CELF2
16307	2.73e-07	YWHAZ	219670_at	1.59e-05	BEND5	210832_x_at	2.02e-06	PTGER3
42955	2.74e-07	WDHD1	205258_at	1.6e-05	INHBB	221795_at	2.04e-06	NTRK2
10362	2.81e-07	ATAD2	37860_at	1.6e-05	ZNF337	203668_at	2.05e-06	MAN2C1
29466	2.83e-07	ARF1	211756_at	1.61e-05	PTHLH	1565639_a_at	2.06e-06	PMP22
8514	2.83e-07	GGCT	225509_at	1.62e-05	SAP30L	229063_s_at	2.07e-06	CCDC107
40233	2.86e-07	TPM3	209361_s_at	1.62e-05	PCBP4	211737_x_at	2.11e-06	PTN
21576	2.88e-07	MRPL19	201124_at	1.66e-05	ITGB5	226518_at	2.11e-06	KCTD10
31123	2.88e-07	CMC2	228751_at	1.67e-05	CLK4	229477_at	2.13e-06	THRSP
30021	2.88e-07	PCNA	228763_at	1.68e-05	NEDD8-MDP1///MDP1	201865_x_at	2.15e-06	NR3C1
17071	2.89e-07	C9orf40	205907_s_at	1.68e-05	OMD	225220_at	2.15e-06	SNHG8///SNORA24
30642	2.93e-07	WDHD1	226956_at	1.68e-05	MTMR3	227656_at	2.15e-06	ERMARD
1313	3.02e-07	TALDO1	241705_at	1.68e-05	ABCA5	201056_at	2.16e-06	GOLGB1
12081	3.07e-07	ATAD2	213444_at	1.74e-05	ZNF862	209950_s_at	2.19e-06	VILL
9581	3.1e-07	PCNA	202555_s_at	1.76e-05	MYLK	212463_at	2.19e-06	CD59
10750	3.12e-07	PCNA	223631_s_at	1.76e-05	C19orf33	218149_s_at	2.2e-06	ZNF395
31124	3.24e-07	ATAD2	233360_at	1.77e-05	UBE2I	225531_at	2.2e-06	CABLES1
10541	3.27e-07	ENY2	225726_s_at	1.77e-05	PLEKHH1	208804_s_at	2.2e-06	SRSF6
33625	3.32e-07	PCNA	47550_at	1.8e-05	LZTS1	213551_x_at	2.2e-06	PCGF2
31653	3.36e-07	HOMER3	41512_at	1.8e-05	BRAP	229628_s_at	2.21e-06	CCDC180
25088	3.37e-07	MTCH2	213885_at	1.81e-05	TRIM3	209466_x_at	2.22e-06	PTN
26685	3.37e-07	TPI1	222457_s_at	1.81e-05	LIMA1	1558237_x_at	2.23e-06	DR1
9857	3.59e-07	ATAD2	201581_at	1.84e-05	TMX4	227478_at	2.25e-06	SETBP1
35269	3.59e-07	BORA	219587_at	1.85e-05	TTC12	228960_at	2.26e-06	ICE2
44865	3.69e-07	RTKN2	235444_at	1.85e-05	FOXP1	225778_at	2.28e-06	RBMS2
10257	3.69e-07	CHAF1B	213540_at	1.85e-05	HSD17B8	203409_at	2.29e-06	DDB2
43867	3.69e-07	PARP1	213158_at	1.87e-05	ZBTB20	210380_s_at	2.3e-06	CACNA1G
36881	3.75e-07	TUBB	229687_s_at	1.88e-05	PRDM11	212950_at	2.34e-06	ADGRF5
2956	3.78e-07	PCNA	200762_at	1.88e-05	DPYSL2	219230_at	2.34e-06	TMEM100
8664	3.78e-07	CSE1L	205226_at	1.91e-05	PDGFRL	216594_x_at	2.37e-06	AKR1C1
43089	3.81e-07	ATAD2	222291_at	1.92e-05	FAM149A	55616_at	2.37e-06	PGAP3
44930	3.9e-07	ATAD2	218002_s_at	1.92e-05	CXCL14	232247_at	2.38e-06	ZNF502
26234	3.95e-07	PCNA	235467_s_at	1.93e-05	KCNC4	221824_s_at	2.4e-06	44628
26646	3.99e-07	RAD54B	205846_at	1.95e-05	PTPRB	212323_s_at	2.43e-06	VPS13D
25814	3.99e-07	SLC25A5	208944_at	1.96e-05	TGFBR2	203687_at	2.45e-06	CX3CL1
22973	3.99e-07	PCNA	202942_at	1.97e-05	ETFB	204345_at	2.47e-06	COL16A1
30036	4.05e-07	PFDN2	204578_at	2.02e-05	PPIP5K1	207480_s_at	2.49e-06	MEIS2
15306	4.09e-07	KIF11	238805_at	2.02e-05	HSPB2-C11orf52///C11orf52///HSPB2	227561_at	2.49e-06	DDR2
21215	4.12e-07	GPI	211748_x_at	2.07e-05	PTGDS	222138_s_at	2.51e-06	WDR13
1577	4.12e-07	TMEM165	225130_at	2.08e-05	ZRANB1	36553_at	2.52e-06	ASMTL
22565	4.22e-07	PCNA	221983_at	2.08e-05	FAM134A	201843_s_at	2.54e-06	EFEMP1
42668	4.28e-07	FH	225573_at	2.14e-05	NPHP3-ACAD11///ACAD11///NPHP3	204069_at	2.56e-06	MEIS1
26104	4.28e-07	DDX39A	203753_at	2.15e-05	TCF4	219401_at	2.57e-06	XYLT2
43071	4.51e-07	RRM2	226250_at	2.16e-05	ZBTB20	209443_at	2.6e-06	SERPINA5
24183	4.56e-07	RAD54B	34406_at	2.25e-05	PACS2	213832_at	2.61e-06	KCND3
1687	4.57e-07	CDKN2A	228719_at	2.25e-05	ZSWIM7	201270_x_at	2.62e-06	NUDCD3
5566	4.67e-07	CIT	200685_at	2.25e-05	SRSF11	227730_at	2.64e-06	DYM
17013	4.71e-07	UFD1L	213156_at	2.27e-05	ZBTB20	223315_at	2.65e-06	NTN4
19595	4.74e-07	PCNA	204712_at	2.28e-05	WIF1	35156_at	2.65e-06	R3HCC1
28138	4.75e-07	FAM64A	1560754_at	2.28e-05	CMTM7	209394_at	2.69e-06	ASMTL
13605	4.86e-07	ECE2	209841_s_at	2.28e-05	LRRN3	228764_s_at	2.69e-06	NEDD8
40918	4.92e-07	NOP10	1557121_s_at	2.28e-05	HEATR6	228368_at	2.74e-06	ARHGAP20
40350	4.96e-07	PSMB2	226137_at	2.28e-05	ZFHX3	227860_at	2.77e-06	CPXM1
1139	5e-07	THBS2	227411_at	2.29e-05	WTIP	223464_at	2.77e-06	OSBPL5
41669	5.08e-07	PLCH1	227081_at	2.29e-05	DNALI1	224240_s_at	2.78e-06	CCL28
8503	5.45e-07	ATAD2	228971_at	2.31e-05	SLC25A3	238295_at	2.81e-06	TEFM
34623	5.54e-07	HIST1H2AJ	204306_s_at	2.32e-05	CD151	1552736_a_at	2.81e-06	NETO1
26751	5.63e-07	TUBB4A	229820_at	2.34e-05	LINC00969	225917_at	2.83e-06	ATF7IP
41761	5.65e-07	KIFC1	213488_at	2.35e-05	SNED1	232096_x_at	2.83e-06	FOXP1-IT1
2345	5.66e-07	DIAPH3	220276_at	2.35e-05	RERGL	215143_at	2.83e-06	DPY19L2P2
1097	5.67e-07	CDC25A	236361_at	2.35e-05	GALNT15	209496_at	2.85e-06	RARRES2
45167	5.67e-07	ATAD2	217830_s_at	2.36e-05	NSFL1C	241827_at	2.85e-06	ZNF615
22005	5.76e-07	TOMM5	214802_at	2.36e-05	EXOC7	200784_s_at	2.86e-06	LRP1
38882	5.87e-07	SLC25A5	228636_at	2.37e-05	BHLHE22	228760_at	2.86e-06	SRSF8
22510	5.93e-07	PARP1	200784_s_at	2.39e-05	LRP1	1554547_at	2.87e-06	FAM13C
2090	5.93e-07	SLC7A5	226966_at	2.39e-05	PRPF40B	227564_at	2.94e-06	HGSNAT
20788	5.95e-07	MRPS17	238458_at	2.39e-05	MICU3	218436_at	2.99e-06	SIL1
37581	6.09e-07	HIST1H4F	228520_s_at	2.41e-05	APLP2	202177_at	3e-06	GAS6
41025	6.11e-07	SF3A3	38487_at	2.41e-05	STAB1	227503_at	3.01e-06	NECTIN3
12808	6.25e-07	GJB2	236492_at	2.43e-05	PPP2R2A	210355_at	3.04e-06	PTHLH
18958	6.26e-07	MCM6	212509_s_at	2.44e-05	MXRA7	1555318_at	3.13e-06	HIF3A
32765	6.46e-07	HSPE1	214404_x_at	2.46e-05	SPDEF	205380_at	3.15e-06	PDZK1
34890	6.46e-07	RAD54B	212991_at	2.47e-05	FBXO9	225223_at	3.15e-06	SMAD5
35087	6.59e-07	CACYBP	218865_at	2.47e-05	44621	216092_s_at	3.32e-06	SLC7A8
9937	6.6e-07	SLC25A5	227827_at	2.47e-05	SORBS2	204235_s_at	3.33e-06	GULP1
1048	6.6e-07	TUBB2A	1554485_s_at	2.49e-05	TMEM37	232929_at	3.37e-06	ZBTB20
23088	6.6e-07	ANAPC11	208740_at	2.5e-05	SAP18	236029_at	3.38e-06	FAT3
25187	6.6e-07	DSN1	51192_at	2.52e-05	SSH3	1555847_a_at	3.4e-06	LOC284454
36782	6.63e-07	HSPA14	206197_at	2.53e-05	NME5	225811_at	3.43e-06	C11orf58
11820	6.64e-07	PARP1	208498_s_at	2.56e-05	ACTG1P4///AMY2B///AMY2A///AMY1C///AMY1B///AMY1A	1569607_s_at	3.45e-06	ANKRD20A1
31126	6.71e-07	BOLA2B	237350_at	2.58e-05	TTC36	225575_at	3.47e-06	LIFR
13054	6.72e-07	MRPS25	225112_at	2.58e-05	ABI2	205802_at	3.51e-06	TRPC1
38488	6.77e-07	PARP1	229754_at	2.58e-05	TMEM44-AS1	221880_s_at	3.51e-06	FAM174B
5635	6.83e-07	COX6B1	216092_s_at	2.58e-05	SLC7A8	215002_at	3.52e-06	NPIPA5
26448	6.93e-07	EPRS	222372_at	2.6e-05	MAGI1	223492_s_at	3.59e-06	LRRFIP1
11739	7.09e-07	TIMELESS	238601_at	2.62e-05	PHKB	234307_s_at	3.63e-06	KIF26A
3002	7.27e-07	PARP1	203140_at	2.62e-05	BCL6	239773_at	3.63e-06	GTPBP10
12571	7.3e-07	CD99	1554067_at	2.64e-05	C12orf66	225346_at	3.64e-06	MTERF2
35989	7.35e-07	GGH	41577_at	2.67e-05	PPP1R16B	225450_at	3.65e-06	AMOTL1
6973	7.56e-07	FAM64A	223168_at	2.68e-05	RHOU	204021_s_at	3.85e-06	PURA
41233	7.6e-07	ILF2	224686_x_at	2.7e-05	LRRC37A2	218865_at	3.91e-06	44621
41085	8.18e-07	PARP1	226484_at	2.72e-05	ZBTB47	212187_x_at	3.93e-06	PTGDS
25196	8.34e-07	AGO2	205376_at	2.76e-05	INPP4B	214239_x_at	3.93e-06	PCGF2
27313	8.34e-07	FAM64A	240246_at	2.77e-05	FRG1JP	207977_s_at	4.01e-06	DPT
44177	8.38e-07	TEX30	203906_at	2.8e-05	IQSEC1	1554485_s_at	4.05e-06	TMEM37
[truncated: 7,562 more rows]
