# Supplementary material for: AURKAIP1 actuates tumor progression through stabilizing DDX5 in triple negative breast cancer
Source: Cell Death Dis. 2023 Dec 1;14(12):790. doi: 10.1038/s41419-023-06115-1 (PMC10692340; doi:10.1038/s41419-023-06115-1)
Supplement: Supplementary file 3 — Suplementary Table 2 [file 41419_2023_6115_MOESM3_ESM.xlsx]

## Sheet: Survival analysis
Supplementary Table 2：The summary result of Kaplan-Meier survival analyses for OS, RFS, PFS and DSS in TNBC patients from TCGA database.
OS		RFS		DSS		PFS
gene	pvalue	gene	pvalue	gene	pvalue	gene	pvalue
AURKAIP1	0.0354911	AURKAIP1	0.0413179	AURKAIP1	0.0435294	AURKAIP1	0.0172344
ALG1	0.000396856	NISCH	0.000280826	ARTN	0.00122801	CCDC117	0.000686019
SRPRB	0.000579775	PLK2	0.000502365	MPDU1	0.00144087	TSNAX	0.00170268
TMEM132A	0.00151842	R3HDM1	0.000937915	SRPRB	0.00278422	C15orf62	0.00225968
PDK1	0.00188875	POGK	0.00195103	TMEM132A	0.00314777	PLK2	0.00339821
ARTN	0.00195884	NDUFS1	0.00216156	R3HDM1	0.00525119	ARTN	0.00382417
CISD1	0.00266145	TDG	0.00331044	TCTEX1D2	0.00528595	ZNF664	0.00400131
HSF2	0.00285723	CCDC117	0.00404324	ATR	0.00578716	R3HDM1	0.00438857
CCDC117	0.00297609	MPDU1	0.0042016	ADAT1	0.00589706	UBE2Q1	0.00573715
SAR1B	0.00436567	STIL	0.00504097	ALG1	0.00624739	TMEM14B	0.00602001
COPZ1	0.00447834	CDC5L	0.00546082	DMD	0.00654819	POGK	0.00697785
PHC1	0.0046401	REXO2	0.00569595	TUSC2	0.0068456	ACOT13	0.00866318
CDC6	0.00473478	RPL12	0.00649995	APC2	0.00686759	ARL5B	0.00870538
PLK2	0.00546975	TSNAX	0.0073889	CISD1	0.00698093	DMD	0.00980903
MPDU1	0.00588392	UBE2Q1	0.00785042	CELA1	0.00706004	ALG1	0.00993346
PYCR1	0.00678162	DHX9	0.00841399	ZMYND8	0.00979883	CDC6	0.0109958
RAX2	0.0071818	EGR3	0.00878082	ITCH	0.0103438	RAB3GAP2	0.0113885
R3HDM1	0.00723933	KRT15	0.00970455	RAB3GAP2	0.0118247	BCL2A1	0.0114593
TSNAX	0.00755782	E2F8	0.00981366	SEC24A	0.0123838	FAM104A	0.0116629
BCL2A1	0.00801819	ADAT1	0.00991844	ZNF664	0.0131303	CLCN4	0.0131351
LPCAT1	0.00842266	RPL7L1	0.0104387	TMCO2	0.014955	TSPAN10	0.0137632
CTLA4	0.00858002	OSTF1	0.0120158	ATMIN	0.0151778	FOXD1	0.0137685
APC2	0.00915005	ARL5B	0.0122166	ALG3	0.0155243	PHC1	0.014305
CAPS2	0.00919496	ARTN	0.0137629	TSNAX	0.0158537	FIGNL1	0.0143668
ZNF664	0.00980174	SAT1	0.015398	PTCH1	0.0164132	RAX2	0.0147725
TUSC2	0.0101795	C2orf69	0.0158116	PYCR1	0.0167662	BRD7	0.0153559
ATR	0.0110035	RNF114	0.0158889	OSTF1	0.0174294	PDK1	0.0185426
DMD	0.0112232	ALG1	0.0172118	GTPBP1	0.0180015	CNPY3	0.0191306
TMEM109	0.0115205	TUSC2	0.0172342	CDC6	0.0182753	MPDU1	0.0192236
GTPBP1	0.0116075	BDH2	0.0174926	CCDC117	0.0185412	SAR1B	0.0196825
PSMB7	0.011741	TMEM38B	0.0176444	TMEM38B	0.0190658	SPG21	0.0213641
C15orf62	0.0124943	ADAP1	0.0178104	PDK1	0.0198688	KLHL15	0.0222445
ITCH	0.013324	SYNCRIP	0.0198258	PTK2	0.0199567	CELA1	0.0229442
SMCHD1	0.0144741	SSB	0.0198551	LEMD2	0.0200103	CDC5L	0.0233305
IL12RB2	0.0149189	RNASEH1	0.0200022	LPCAT1	0.0214289	ENOSF1	0.0239702
INPP4A	0.0150286	ZNF664	0.0212459	BAX	0.0214711	C2orf69	0.0246627
HAUS8	0.0161161	FOXD1	0.0233954	C2orf69	0.021741	SDC1	0.025424
ADAT1	0.017064	RAB3GAP2	0.0235253	ABAT	0.0218622	CAMKK1	0.0266462
FOXN2	0.0175247	KIT	0.0241112	AGFG1	0.0220632	HSF2	0.0271801
MARK1	0.0190207	KCNK7	0.0245007	NAPEPLD	0.0232081	TMEM132A	0.0288851
OSTF1	0.0208159	BRD7	0.0252012	IPO5	0.0244691	NEK7	0.0293332
OBSCN	0.0209887	SMCHD1	0.0252542	PECR	0.0253552	STIL	0.0301996
CDC5L	0.0215827	GRIN1	0.0267493	FOXN2	0.0266401	HBB	0.0319775
CELA1	0.021626	GNG4	0.0282876	MRPL43	0.0272832	NDC80	0.0323527
ICMT	0.0217989	ENOSF1	0.0287965	COBLL1	0.02778	MSI1	0.0325969
ACAT2	0.023894	CELA1	0.029724	RPS16	0.0277971	NCAPG2	0.0326318
CPM	0.0241411	CPNE6	0.0297925	ZC3H15	0.0306028	PTCH1	0.0331861
C2orf69	0.0243822	SUPV3L1	0.0298557	PSMB1	0.0319917	ATR	0.0348958
FOXD1	0.0257472	GTPBP1	0.0301264	BCL2A1	0.0323958	FN1	0.0352308
JMJD8	0.0258	GSDMC	0.0301283	TDG	0.0332353	CISD1	0.0374023
TSTA3	0.0282018	NDC80	0.0314551	CAPN11	0.0333154	EGR3	0.0381868
NUDT19	0.0282064	ATP13A3	0.0325198	KLHL15	0.0340215	OBSCN	0.0389784
ALG3	0.0290458	ZC3H15	0.0354592	HSF2	0.0345944	APC2	0.0399292
TMEM38B	0.0290675	CLCN4	0.0358408	TRIM68	0.0361344	RNASEH1	0.0409439
NCAPG2	0.0297094	OSGIN2	0.0358431	JMJD8	0.036452	PIGC	0.0443586
POGK	0.0303579	TOP2A	0.0374609	TFPT	0.0364932	NISCH	0.044873
CRLF3	0.030432	PDE7A	0.0388607	NPC1	0.0383047	LTBP1	0.0471431
TDG	0.0309145	CAPS2	0.0405893	ACTL8	0.0389287	ZC3H15	0.0473629
STIL	0.0312804	OR2B2	0.0436045	REXO2	0.0390302	CR2	0.0477977
CAMKK1	0.032177	CYB5B	0.0452853	CNPY3	0.0392705
CLCN4	0.032342	CISD1	0.0463895	TRMT112	0.0407778
RAB42	0.0342947	TMEM132A	0.0465926	SAR1B	0.0409101
CPNE3	0.0351727	ADNP	0.0472414	IL6ST	0.0410865
KLHL15	0.0353208	AGFG1	0.0487462	STIL	0.0412328
ATP13A3	0.0355215			KPNA3	0.0420404
MSI1	0.0358771			ENO1	0.0431164
ENO1	0.0372792			CYB5B	0.0436386
RAB3GAP2	0.0387477			ENOSF1	0.0445507
FIGNL1	0.0388833			CLTC	0.0447322
ENOSF1	0.0389481			QKI	0.0464927
DNAJA3	0.0390934			ZC3H7B	0.0469818
ZC3H13	0.0396091			CLEC5A	0.0497278
BRD7	0.0397223			ATP13A3	0.0497372
ARL5B	0.0401021
CYB5B	0.0412236
PECR	0.0434622
SAT1	0.0436626
SDC1	0.0440139
TCTEX1D2	0.0460768
ADNP	0.046544
CCDC6	0.048008
MEP1A	0.0486875
IPO5	0.0488635
ZC3H15	0.0491002
ASAP1	0.0493403
SYT3	0.0494913
