# Supplementary material for: AURKAIP1 actuates tumor progression through stabilizing DDX5 in triple negative breast cancer
Source: Cell Death Dis. 2023 Dec 1;14(12):790. doi: 10.1038/s41419-023-06115-1 (PMC10692340; doi:10.1038/s41419-023-06115-1)
Supplement: Supplementary file 4 — Suplementary Table 3 [file 41419_2023_6115_MOESM4_ESM.xlsx]

## Sheet: coIP-MS
Supplementary Table 3：The identification of interacting proteins with AURKAIP1 by CoIP-MS in TNBC cells.
MDA-MB-231	BT-549	Negative control
RL32_HUMAN	AKIP_HUMAN	HNRPR_HUMAN
RL10A_HUMAN	DDX5_HUMAN	ACTB_HUMAN
AKIP_HUMAN	DDX3Y_HUMAN	PRP19_HUMAN
DDX5_HUMAN	RL27A_HUMAN	K1C10_HUMAN
RL3_HUMAN	ACTB_HUMAN	6S2|KVD29_HUMAN
H14_HUMAN	MYH9_HUMAN	K22E_HUMAN
6S2|KVD29_HUMAN	MYH10_HUMAN	K2C1_HUMAN
RL18_HUMAN	6S2|KVD29_HUMAN	DDX1_HUMAN
DDX3X_HUMAN	K1C10_HUMAN	MYH9_HUMAN
RTCB_HUMAN	ML12B_HUMAN	YBOX1_HUMAN
HNRH3_HUMAN	NUCL_HUMAN	HNRPK_HUMAN
K1C10_HUMAN	MYL6_HUMAN	PABP3_HUMAN
HNRH1_HUMAN	RL3_HUMAN	DDX17_HUMAN
RL4_HUMAN	HNRH1_HUMAN	IGKC_HUMAN
DDX1_HUMAN	MYH14_HUMAN	HNRH3_HUMAN
RO52_HUMAN	TPM2_HUMAN	RBP56_HUMAN
K22E_HUMAN	K22E_HUMAN	K1C9_HUMAN
HNRPF_HUMAN	HNRPF_HUMAN	RS18_HUMAN
RL7_HUMAN	MYL6B_HUMAN	HNRPU_HUMAN
K2C1_HUMAN	RL18_HUMAN	RTCB_HUMAN
RS2_HUMAN	DDX3X_HUMAN	RL3_HUMAN
ACTB_HUMAN	RS2_HUMAN	DDX3X_HUMAN
RL13_HUMAN	H14_HUMAN	SMD2_HUMAN
RL13A_HUMAN	TPM4_HUMAN	K2C5_HUMAN
RS6_HUMAN	K2C1_HUMAN	MATR3_HUMAN
RL14_HUMAN	K1C14_HUMAN	ROAA_HUMAN
DDX17_HUMAN	FUS_HUMAN	ALBU_HUMAN
RL7A_HUMAN	K1C16_HUMAN	HNRH1_HUMAN
RL8_HUMAN	TPM3_HUMAN	H14_HUMAN
RS8_HUMAN	RO52_HUMAN	RL31_HUMAN
RL15_HUMAN	HS90A_HUMAN	ROA2_HUMAN
FUS_HUMAN	EF1A3_HUMAN	RS6_HUMAN
HSP7C_HUMAN	IGKC_HUMAN	IF2B2_HUMAN
MYH9_HUMAN	RL8_HUMAN	RL8_HUMAN
RS11_HUMAN	RS18_HUMAN	RS2_HUMAN
K1C14_HUMAN	RTCB_HUMAN	IF2B3_HUMAN
NUCL_HUMAN	RL13A_HUMAN	TBA1C_HUMAN
K1C9_HUMAN	DDX1_HUMAN	DHX9_HUMAN
SRC8_HUMAN	RS11_HUMAN	HNRPC_HUMAN
K2C5_HUMAN	RL7_HUMAN	CAV1_HUMAN
PABP1_HUMAN	HSP7C_HUMAN	RS9_HUMAN
RL18A_HUMAN	K1C9_HUMAN	RS4Y2_HUMAN
RL28_HUMAN	RL14_HUMAN	HNRPM_HUMAN
HS71A_HUMAN	RS6_HUMAN	6R9|KVD24_HUMAN
RL35A_HUMAN	RS9_HUMAN	RO52_HUMAN
RL23A_HUMAN	RL6_HUMAN	RMXL1_HUMAN
ILF3_HUMAN	HNRH3_HUMAN	U2AF5_HUMAN
RBM14_HUMAN	K2C6A_HUMAN	IF4A3_HUMAN
RBP56_HUMAN	K2C6C_HUMAN	MEP50_HUMAN
RL6_HUMAN	RL13_HUMAN	FXR1_HUMAN
IF4B_HUMAN	K2C5_HUMAN	CHTOP_HUMAN
ALBU_HUMAN	RL17_HUMAN	RL27A_HUMAN
RS18_HUMAN	NQO1_HUMAN	PRP17_HUMAN
RL27_HUMAN	ILF3_HUMAN	RS3A_HUMAN
MYL6_HUMAN	RS4X_HUMAN	ROA3_HUMAN
RL27A_HUMAN	ROA2_HUMAN	RS20_HUMAN
EBP2_HUMAN	H4_HUMAN	RL26L_HUMAN
NUFP2_HUMAN	ALBU_HUMAN	DHX15_HUMAN
RS25_HUMAN	YBOX1_HUMAN	RL36L_HUMAN
RS9_HUMAN	HNRPK_HUMAN	ANXA4_HUMAN
IGK_HUMAN	RS25_HUMAN	ZN582_HUMAN
RS14_HUMAN	RS8_HUMAN	SF3B3_HUMAN
FA98A_HUMAN	G3P_HUMAN	RS11_HUMAN
EWS_HUMAN	ARC1B_HUMAN	RS16_HUMAN
DDX21_HUMAN	PABP1_HUMAN	TRPM6_HUMAN
RL19_HUMAN	RL7A_HUMAN	FA98A_HUMAN
PGAM5_HUMAN	IF4A2_HUMAN	CNOT4_HUMAN
TBA1C_HUMAN	RS19_HUMAN	RS27A_HUMAN
CHD1_HUMAN	RS14_HUMAN	RL10A_HUMAN
RL23_HUMAN	DDX17_HUMAN	RHBL3_HUMAN
YBOX1_HUMAN	CAZA1_HUMAN	MCM8_HUMAN
PPHLN_HUMAN	RL28_HUMAN	ARI4B_HUMAN
TR150_HUMAN	PIMT_HUMAN	C2CD5_HUMAN
HNRPU_HUMAN	RS15_HUMAN	SAFB1_HUMAN
RL36_HUMAN	RL15_HUMAN	RS25_HUMAN
RL26L_HUMAN	H15_HUMAN	CYLD_HUMAN
RL17_HUMAN	RSSA_HUMAN	SETBP_HUMAN
TBB4B_HUMAN	HS71A_HUMAN	UBE2Z_HUMAN
FXR1_HUMAN	AXA2L_HUMAN	RM39_HUMAN
RS4Y2_HUMAN	6R9|KVD24_HUMAN
RL34_HUMAN	TPIS_HUMAN
RL10_HUMAN	PRDX1_HUMAN
RS3A_HUMAN	ROAA_HUMAN
PIMT_HUMAN	RL35A_HUMAN
RS23_HUMAN	ALDOA_HUMAN
ROA2_HUMAN	DDX21_HUMAN
PABP4_HUMAN	RL31_HUMAN
6R9|KVD24_HUMAN	RL12_HUMAN
HNRPK_HUMAN	6PGD_HUMAN
RS3_HUMAN	RL10A_HUMAN
ANM5_HUMAN	HNRPU_HUMAN
RL12_HUMAN	TBB5_HUMAN
BAG4_HUMAN	IF4B_HUMAN
PWP1_HUMAN	SAFB1_HUMAN
NPM_HUMAN	LDH6A_HUMAN
RL21_HUMAN	RL32_HUMAN
SPS2L_HUMAN	CAPZB_HUMAN
IF2B2_HUMAN	RLA0L_HUMAN
SAFB2_HUMAN	1433Z_HUMAN
RL30_HUMAN	HMGB2_HUMAN
HBA_HUMAN	NONO_HUMAN
MEP50_HUMAN	RL10_HUMAN
RSSA_HUMAN	RL27_HUMAN
SAFB1_HUMAN	RPN1_HUMAN
EIF3A_HUMAN	RL26L_HUMAN
H4_HUMAN	AK1C1_HUMAN
EF1A3_HUMAN	BIP_HUMAN
EIF3I_HUMAN	IF2B2_HUMAN
RS15_HUMAN	SRSF7_HUMAN
HNRPR_HUMAN	RL19_HUMAN
RL1D1_HUMAN	IF4A3_HUMAN
RS13_HUMAN	RL36_HUMAN
RL36L_HUMAN	ZN326_HUMAN
HNRL1_HUMAN	RS20_HUMAN
YLPM1_HUMAN	EF2_HUMAN
RL29_HUMAN	G6PD_HUMAN
ROA3_HUMAN	SAHH_HUMAN
RS16_HUMAN	RS26L_HUMAN
RLA0_HUMAN	EF1G_HUMAN
RMXL1_HUMAN	1433T_HUMAN
RTRAF_HUMAN	RS15A_HUMAN
DCD_HUMAN	RL18A_HUMAN
ML12B_HUMAN	RL4_HUMAN
ADT2_HUMAN	ROA3_HUMAN
BMS1_HUMAN	RS3_HUMAN
ITPR1_HUMAN	RAB12_HUMAN
RS26L_HUMAN	SRC8_HUMAN
CLK3_HUMAN	ADT2_HUMAN
RL31_HUMAN	RL23A_HUMAN
RL24_HUMAN	DHCR7_HUMAN
STK38_HUMAN	619|H2BE1_HUMAN
PTCD3_HUMAN	PDIA4_HUMAN
TMCC1_HUMAN	RS13_HUMAN
H2AZ_HUMAN	WDR86_HUMAN
STN1_HUMAN	RL24_HUMAN
SF3B2_HUMAN	ANM5_HUMAN
CXA1_HUMAN	MA2C1_HUMAN
SC16A_HUMAN	TMOD3_HUMAN
ZN326_HUMAN	ANXA1_HUMAN
DDX50_HUMAN	MROH1_HUMAN
NOP56_HUMAN	RL23_HUMAN
RL35_HUMAN	PGAM5_HUMAN
TRPM6_HUMAN	RS27A_HUMAN
NUMA1_HUMAN	PCBP1_HUMAN
EFTU_HUMAN	HMMR_HUMAN
GUC2F_HUMAN	KPYM_HUMAN
RS27A_HUMAN	SC16A_HUMAN
HS3S6_HUMAN	MOES_HUMAN
619|H2BE1_HUMAN	SCAFB_HUMAN
MCM10_HUMAN	TBA3C_HUMAN
KHDR1_HUMAN	RL34_HUMAN
HNRPL_HUMAN	SYYC_HUMAN
ZN606_HUMAN	RT18B_HUMAN
TRA2B_HUMAN	H2AZ_HUMAN
TOR3A_HUMAN	HBA_HUMAN
THNS2_HUMAN	H3PS2_HUMAN
	RL30_HUMAN
	HNRL1_HUMAN
	FXR1_HUMAN
	OCSTP_HUMAN
	PABP4_HUMAN
	NUP85_HUMAN
	DPYL3_HUMAN
	HNRPQ_HUMAN
	EIF3I_HUMAN
	CXA1_HUMAN
	ATPB_HUMAN
	PDIA3_HUMAN
	RMXL1_HUMAN
	MARK1_HUMAN
	RS3A_HUMAN
	RAN_HUMAN
	NFAC1_HUMAN
	TCPH_HUMAN
	GRP75_HUMAN
	STBD1_HUMAN
	ATPA_HUMAN
	1433E_HUMAN
	UTP20_HUMAN
	AT1A1_HUMAN
	RS16_HUMAN
	FOXO3_HUMAN
	RL35_HUMAN
	RT15_HUMAN
	DJC13_HUMAN
	PRC2B_HUMAN
	ZC3HD_HUMAN
	RBP10_HUMAN
	DYH12_HUMAN
	RL36L_HUMAN
	MCM10_HUMAN
	ACBG2_HUMAN
	LAGE3_HUMAN
