# Supplementary material for: AURKAIP1 actuates tumor progression through stabilizing DDX5 in triple negative breast cancer
Source: Cell Death Dis. 2023 Dec 1;14(12):790. doi: 10.1038/s41419-023-06115-1 (PMC10692340; doi:10.1038/s41419-023-06115-1)
Supplement: Supplementary file 5 — Suplementary Table 4 [file 41419_2023_6115_MOESM5_ESM.xlsx]

## Sheet: Primers
Supplementary Table 4：The primer sequences used for RT-qPCR in the study.
Gene	Forward primer (5’-3’)	Reverse primer (3’-5’)
AURKAIP1	CAGACTGGATACCGGGACC	CTTCAGCACGTTTTTGCACTG
β-actin	AATCGTGCGTGACATTAAGGAG	ACTGTGTTGGCGTACAGGTCTT
DDX5	TGAGCGACCTTATCTCTGTGC	GGTCATCCTTCATGCCTCCT
β-catenin	ATGGAACCAGACAGAAAAGCGGC	GCTACTTGTTCTTGAGTGAAG
